# Supplementary material for: High-throughput method for detection and quantification of lesions on leaf scale based on trypan blue staining and digital image analysis
Source: Plant Methods. 2020 May 4;16:62. doi: 10.1186/s13007-020-00605-5 (PMC7197134; doi:10.1186/s13007-020-00605-5)
Supplement: Supplementary file 3 — Additional file 3. IMAGEJ macro for leaf area and damage quantification. [file 13007_2020_605_MOESM3_ESM.ijm]

##ImageJ Macro for leaf area measurement

//Get Image Title
Title = getTitle();
run("Duplicate...", " ");
b = getTitle();
rename (b+" Binary")

//Leaf area segmentation
setOption("BlackBackground", true);
run("Make Binary");
run("Fill Holes");

//Measuring Leaf area
//run("Analyze Particles...", "size=10000-Infinity display clear include summarize add in_situ");
run("Analyze Particles...", "size=10000-Infinity display exclude clear include summarize add in_situ");

//Saving Leaf area in table
selectWindow("Results");
saveAs("Results","E:\\Microlesions project\\Results\\Image J results_Emina\\Image J_Results_Paper 1\\ImageJ_Selected results_Method paper\\Output\\Leaf area\\Binary method\\PC\\" +Title+".csv"); //save the result
selectWindow("Summary");
saveAs("Results", "E:\\Microlesions project\\Results\\Image J results_Emina\\Image J_Results_Paper 1\\ImageJ_Selected results_Method paper\\Output\\Leaf area\\Binary method\\PC\\" +Title+"Summary.csv"); //save the summary of result

// //Saving Segmented Images
//get image IDs of all open images 
//dir = getDirectory("Choose a Directory"); 
dir = "E:\\Microlesions project\\Results\\Image J results_Emina\\Image J_Results_Paper 1\\ImageJ_Selected results_Method paper\\Output\\Leaf area\\Binary method\\PC\\"; 
ids=newArray(nImages); 
for (i=0;i<nImages;i++) { 
        selectImage(i+1); 
        title = getTitle; 
        print(title); 
        ids[i]=getImageID; 

        saveAs("jpeg", dir+title); 
} 

run("Close All");


##ImageJ Macro for lesions quantification#

//Get Image Title
Title = getTitle();
run("Duplicate...", " ");
b = getTitle();

//Split chanells and take only red chanel
run("Split Channels");
selectWindow(b+" (blue)");
close();
selectWindow(b+" (green)");
close();

selectWindow(b+" (red)");
rename (b+" red channel")
run("Duplicate...", " ");
c = getTitle();
rename (c+" Thresholded")

//Setting threshold
setAutoThreshold("Shanbhag");
setThreshold(0, 90);
run("Convert to Mask");
run("Duplicate...", " ");
d = getTitle();
rename (d+" Particles")

//Measure individual leasion areas using Analyze Particles
run("Analyze Particles...", "display clear include summarize add in_situ");
selectWindow("Results");
saveAs("Results", "E:\\Microlesions project\\Results\\Image J results_Emina\\Image J_Results_Paper 1\\ImageJ_Selected results_Method paper\\Output\\Lesions area\\PC\\PC (0,90)\\" +Title+".csv"); //save the result
selectWindow("Summary");
saveAs("Results", "E:\\Microlesions project\\Results\\Image J results_Emina\\Image J_Results_Paper 1\\ImageJ_Selected results_Method paper\\Output\\Lesions area\\PC\\PC (0,90)\\" +Title+"Summary.csv"); //save the summary of result

//Run Outline for lesion area
e = getTitle();
rename (e+" LesionOutline")
run("Outline");

// //Saving segmented Images
//get image IDs of all open images 
dir = "E:\\Microlesions project\\Results\\Image J results_Emina\\Image J_Results_Paper 1\\ImageJ_Selected results_Method paper\\Output\\Lesions area\\PC\\PC (0,90)\\"; 
ids=newArray(nImages); 
for (i=0;i<nImages;i++) { 
        selectImage(i+1); 
        title = getTitle; 
        print(title); 
        ids[i]=getImageID; 

        saveAs("jpeg", dir+title); 
} 


run("Close All");
