# Supplementary material for: High-throughput method for detection and quantification of lesions on leaf scale based on trypan blue staining and digital image analysis
Source: Plant Methods. 2020 May 4;16:62. doi: 10.1186/s13007-020-00605-5 (PMC7197134; doi:10.1186/s13007-020-00605-5)
Supplement: Supplementary file 8 — Additional file 8. Raw dataset. LiMu image analysis output. [file 13007_2020_605_MOESM8_ESM.xlsx]

## Sheet: leaf_data
a_sample_no	a_img_no	a_repetition	a_species	a_treatment	rp_area	leaf_class	b_lesions_area	perc_lesion_area	b_lesions_no	no_microlesions	perc_microlesions	no_lesions	perc_lesions	no_macrolesions	perc_macrolesions	b_width	b_height	c_stain_max	c_stain_mean	c_stain_min	rp_bbox	rp_centroid	rp_eccentricity	rp_equivalent_diameter	rp_euler_number	rp_extent	rp_orientation	rp_perimeter
10	364	1	SP	1	1794231	2	19920	1.11022	396	5	1.26263	381	96.2121	10	2.52525	1300	2279	0.550245	0.0465856	0	(130L, 131L, 2409L, 1431L)	(1062.1918242411373, 761.3095392956649)	0.754109	1511.45	1	0.605607	1.49238	6108.96
9	366	1	SP	1	1636461	2	18990	1.16043	429	5	1.1655	412	96.0373	12	2.7972	1173	2199	0.552361	0.0521599	0	(133L, 126L, 2332L, 1299L)	(1057.58434328713, 715.2195139389206)	0.785243	1443.47	1	0.634428	1.50037	5758.48
7	369	1	SP	1	1982551	2	28044	1.41454	675	11	1.62963	652	96.5926	12	1.77778	1336	2504	0.554529	0.0563731	0	(124L, 119L, 2628L, 1455L)	(1172.910562199913, 798.198022144197)	0.777809	1588.79	1	0.59263	1.52381	6494.49
6	370	1	SP	1	1617960	2	13550	0.837474	245	1	0.408163	235	95.9184	9	3.67347	1161	2189	0.55381	0.042976	0	(124L, 129L, 2313L, 1290L)	(1067.2148829390096, 727.8830737471878)	0.79558	1435.29	1	0.636634	-1.49461	5648.75
5	371	1	SP	1	1788841	2	20243	1.13163	533	5	0.938086	523	98.1238	5	0.938086	1256	2383	0.544474	0.0497428	0	(133L, 130L, 2516L, 1386L)	(1128.5067007073294, 737.4135012558411)	0.799344	1509.18	1	0.597665	1.48922	6242.78
4	372	1	SP	1	1525433	2	7420	0.486419	239	0	0	234	97.9079	5	2.09205	1217	2008	0.550937	0.0393815	0	(126L, 134L, 2134L, 1351L)	(975.2999508991874, 736.4727175824831)	0.699227	1393.64	1	0.624222	-1.47828	5521.64
3	375	1	SP	1	1294625	1	10673	0.824409	237	3	1.26582	221	93.2489	13	5.48523	1042	1873	0.543786	0.0417743	0	(130L, 119L, 2003L, 1161L)	(947.7711684850825, 642.6477976247949)	0.757253	1283.89	1	0.663344	1.53755	5110.03
15	379	1	SP	1	978240	1	8946	0.9145	255	2	0.784314	248	97.2549	5	1.96078	870	1726	0.545871	0.0419654	0	(131L, 131L, 1857L, 1001L)	(855.646297432123, 567.9513626512921)	0.816008	1116.03	1	0.651456	-1.55193	4538.2
16	381	1	SP	1	1656631	2	4739	0.286062	285	3	1.05263	280	98.2456	2	0.701754	1236	2035	0.543375	0.0484974	0	(134L, 122L, 2169L, 1358L)	(1026.7144089420033, 748.9991555150182)	0.7272	1452.34	1	0.658632	1.50094	5594.43
17	382	1	SP	1	1888081	2	13650	0.722956	306	2	0.653595	291	95.098	13	4.24837	1286	2159	0.544176	0.0519641	0	(127L, 126L, 2286L, 1412L)	(1138.6830580891392, 785.8722470063519)	0.780605	1550.48	1	0.680028	1.43183	5899.39
18	383	1	SP	1	1155721	1	7888	0.682518	275	1	0.363636	269	97.8182	5	1.81818	1064	2043	0.552312	0.0376336	0	(130L, 133L, 2173L, 1197L)	(862.9066106785289, 668.869991979033)	0.751813	1213.06	1	0.531671	1.54226	5413.96
19	384	1	SP	1	1520170	2	18526	1.21868	457	6	1.31291	434	94.9672	17	3.71991	1157	2124	0.556495	0.0556751	0	(123L, 133L, 2247L, 1290L)	(1007.2815553523619, 705.7974614681252)	0.778884	1391.24	1	0.618592	1.49683	5543.17
20	385	1	SP	1	1481976	1	14027	0.946507	340	2	0.588235	326	95.8824	12	3.52941	1242	1832	0.548301	0.0527563	0	(128L, 129L, 1960L, 1371L)	(945.1009213374575, 746.8918950104455)	0.69398	1373.65	1	0.65132	1.28891	5129.7
21	386	1	SP	1	2180057	2	12423	0.569847	301	1	0.332226	287	95.3488	13	4.31894	1312	2693	0.552222	0.0426742	0	(133L, 125L, 2826L, 1437L)	(1217.9817426792051, 782.1905592376713)	0.807189	1666.05	1	0.617018	1.50606	6982.43
22	387	1	SP	1	1330112	1	14141	1.06314	329	1	0.303951	314	95.4407	14	4.25532	1067	1967	0.545023	0.0468294	0	(129L, 125L, 2096L, 1192L)	(927.1011681723043, 661.0285261692248)	0.778658	1301.37	1	0.633752	1.48252	5240.65
23	388	1	SP	1	1782972	2	22761	1.27658	538	4	0.743494	520	96.6543	14	2.60223	1318	2266	0.551389	0.0491446	0	(132L, 127L, 2398L, 1445L)	(1080.9569118303596, 787.3337629530918)	0.759989	1506.7	1	0.596993	1.35808	6003.09
24	389	1	SP	1	1729034	2	23975	1.38661	615	3	0.487805	593	96.4228	19	3.08943	1347	2068	0.556429	0.052816	0	(123L, 132L, 2191L, 1479L)	(987.526206540762, 813.0476005677158)	0.655195	1483.74	1	0.620705	-1.5193	5711.3
25	390	1	SP	1	1142368	1	15505	1.35727	416	2	0.480769	401	96.3942	13	3.125	1032	1881	0.555954	0.0481624	0	(120L, 119L, 2001L, 1151L)	(887.8109138211155, 633.2791438485672)	0.758236	1206.03	1	0.588488	1.55972	4976.42
26	391	1	SP	1	1194926	1	11322	0.947506	311	1	0.321543	299	96.1415	11	3.53698	1078	1967	0.55567	0.0415393	0	(126L, 133L, 2093L, 1211L)	(883.191250336841, 673.7831104185531)	0.765695	1233.46	1	0.563531	1.56038	5202.14
27	392	1	SP	1	1312347	1	14473	1.10283	362	7	1.9337	344	95.0276	11	3.03867	1092	1923	0.557557	0.0443963	0	(123L, 134L, 2046L, 1226L)	(913.5854122423414, 679.3607559585994)	0.764565	1292.65	1	0.624952	1.39442	5132.54
28	393	1	SP	1	1639912	2	12315	0.750955	409	11	2.68949	389	95.11	9	2.20049	1156	2251	0.546484	0.0464768	0	(119L, 122L, 2370L, 1278L)	(1126.4143704052412, 696.4109732717366)	0.815404	1444.99	1	0.630213	1.53862	5745.66
29	394	1	SP	1	1149193	1	10987	0.956062	346	3	0.867052	337	97.3988	6	1.7341	964	2038	0.554942	0.0357856	0	(122L, 135L, 2160L, 1099L)	(921.4847975927455, 629.8450782418619)	0.830364	1209.63	1	0.584941	-1.56918	5183.06
30	395	1	SP	1	1012996	1	10040	0.991119	354	7	1.9774	336	94.9153	11	3.10734	884	1856	0.551482	0.039682	0	(122L, 123L, 1978L, 1007L)	(884.0215983083842, 565.0324038791861)	0.827159	1135.69	1	0.617415	-1.53866	4750.15
31	396	1	SP	1	1416314	1	14537	1.0264	354	2	0.564972	341	96.3277	11	3.10734	1113	2121	0.545498	0.0405678	0	(117L, 127L, 2238L, 1240L)	(978.0597226321282, 690.3796926387793)	0.782082	1342.87	1	0.599962	-1.54092	5458.82
32	397	1	SP	1	1372618	1	12660	0.922325	292	1	0.342466	285	97.6027	6	2.05479	1099	1999	0.550945	0.0485498	0	(144L, 127L, 2143L, 1226L)	(995.1076687031643, 667.4139556671995)	0.777574	1322	1	0.624797	1.52286	5279.64
1	480	2	SP	1	1436383	1	9409	0.655048	153	1	0.653595	146	95.4248	6	3.92157	1107	2235	0.55402	0.0517284	0	(125L, 132L, 2360L, 1239L)	(1025.4292511119945, 683.3211754803559)	0.832121	1352.35	1	0.580557	1.4566	5691.19
2	481	2	SP	1	1691953	2	10095	0.596648	227	0	0	220	96.9163	7	3.0837	1245	1991	0.54447	0.0690811	0	(132L, 126L, 2123L, 1371L)	(1004.1331130356458, 748.2476481320699)	0.714551	1467.74	1	0.682571	-1.5283	5389.07
3	482	2	SP	1	1615403	2	18866	1.16788	294	1	0.340136	286	97.2789	7	2.38095	1142	2610	0.547837	0.04882	0	(129L, 128L, 2739L, 1270L)	(1068.391190928827, 698.593383199115)	0.839024	1434.15	1	0.541969	1.50846	6550.2
4	483	2	SP	1	1323826	1	10543	0.796404	143	2	1.3986	135	94.4056	6	4.1958	1037	2583	0.545684	0.0424977	0	(129L, 132L, 2712L, 1169L)	(1022.6147144715393, 649.4900455195774)	0.86361	1298.29	1	0.494228	-1.52973	6372.52
6	485	2	SP	1	1407826	1	6912	0.49097	99	0	0	92	92.9293	7	7.07071	1059	2220	0.554411	0.0498169	0	(123L, 126L, 2343L, 1185L)	(1010.2218328117253, 648.7168947014759)	0.829337	1338.84	1	0.598825	1.4224	5637.53
8	487	2	SP	1	2484936	2	13509	0.543636	190	2	1.05263	179	94.2105	9	4.73684	1617	2449	0.54386	0.0556812	0	(129L, 120L, 2578L, 1737L)	(1240.0391555355952, 886.1033511527057)	0.685004	1778.74	1	0.627504	-1.49087	6987
9	488	2	SP	1	1385807	1	11778	0.849902	113	0	0	106	93.8053	7	6.19469	1122	2122	0.544362	0.0527273	0	(124L, 123L, 2246L, 1245L)	(973.3960284512923, 677.782224364576)	0.794461	1328.33	1	0.582056	1.35553	5685.49
10	489	2	SP	1	1204219	1	9647	0.8011	122	0	0	108	88.5246	14	11.4754	1055	2045	0.548294	0.0460034	0	(130L, 128L, 2175L, 1183L)	(941.1970488756613, 656.3731057224641)	0.793456	1238.25	1	0.558161	1.41928	5293.8
11	490	2	SP	1	2011277	2	18415	0.915587	252	5	1.98413	230	91.2698	17	6.74603	1303	2553	0.547712	0.0673145	0	(129L, 132L, 2682L, 1435L)	(1209.5822942339619, 792.2839305575512)	0.820553	1600.26	1	0.604612	1.36735	6545.22
12	491	2	SP	1	1144290	1	8942	0.781445	88	0	0	81	92.0455	7	7.95455	980	1887	0.559159	0.0464693	0	(135L, 121L, 2022L, 1101L)	(939.9709968626834, 635.6057966075033)	0.814838	1207.04	1	0.618783	1.36768	4952.39
13	492	2	SP	1	1472864	1	7108	0.482597	223	0	0	219	98.2063	4	1.79372	1172	2099	0.551003	0.0518252	0	(133L, 131L, 2232L, 1303L)	(1023.7911103808634, 720.5008724498664)	0.787331	1369.42	1	0.598718	1.32155	5709.45
14	493	2	SP	1	1478968	1	5138	0.347404	96	1	1.04167	91	94.7917	4	4.16667	1122	2190	0.553069	0.0501811	0	(134L, 122L, 2324L, 1244L)	(1065.7688719431387, 699.6249350898735)	0.822078	1372.25	1	0.601896	1.38307	5737.4
15	494	2	SP	1	1051151	1	5543	0.527327	168	1	0.595238	164	97.619	3	1.78571	926	2133	0.557327	0.041148	0	(128L, 127L, 2261L, 1053L)	(906.9155154682819, 589.0941177813654)	0.862736	1156.88	1	0.532186	1.34459	5428.69
16	495	2	SP	1	1527282	2	8894	0.582342	120	0	0	116	96.6667	4	3.33333	1173	2343	0.549636	0.0446431	0	(121L, 133L, 2464L, 1306L)	(975.7280567701315, 715.7320789480921)	0.774989	1394.49	1	0.555711	1.48384	6161.99
17	496	2	SP	1	1346826	1	9551	0.709149	128	0	0	124	96.875	4	3.125	1095	2070	0.545385	0.0535214	0	(131L, 128L, 2201L, 1223L)	(986.7229293167788, 681.7893127991292)	0.812812	1309.52	1	0.594192	1.33635	5362.91
18	497	2	SP	1	1649719	2	9458	0.57331	163	0	0	157	96.319	6	3.68098	1219	2362	0.55847	0.0534998	0	(124L, 128L, 2486L, 1347L)	(1043.1875416358787, 737.1152996358774)	0.787951	1449.31	1	0.572963	1.50725	6226.98
19	499	2	SP	1	1411616	1	7548	0.534706	153	2	1.30719	143	93.4641	8	5.22876	1093	2237	0.55538	0.0525713	0	(124L, 123L, 2361L, 1216L)	(1018.0485627819463, 686.3845096683517)	0.811154	1340.64	1	0.577338	1.42866	5712.94
20	500	2	SP	1	1400867	1	11306	0.807072	130	0	0	120	92.3077	10	7.69231	1138	1945	0.545357	0.059004	0	(130L, 134L, 2075L, 1272L)	(1001.656919607643, 702.224758667311)	0.750751	1335.53	1	0.6329	-1.51329	5161.02
22	501	2	SP	1	1575637	2	7920	0.502654	177	2	1.12994	172	97.1751	3	1.69492	1197	2127	0.549753	0.038394	0	(131L, 127L, 2258L, 1324L)	(1039.6839563935093, 735.6031084570875)	0.746869	1416.39	1	0.618863	1.41723	5770.34
23	502	2	SP	1	1444334	1	4896	0.33898	77	1	1.2987	74	96.1039	2	2.5974	1100	2342	0.545845	0.0524395	0	(126L, 121L, 2468L, 1221L)	(1039.4149102631386, 674.2992901918808)	0.81645	1356.09	1	0.560645	-1.51846	6123.66
24	503	2	SP	1	1269995	1	8011	0.63079	136	0	0	130	95.5882	6	4.41176	1095	1970	0.543664	0.0565655	0	(131L, 127L, 2101L, 1222L)	(944.3140917877629, 674.5442249772636)	0.747605	1271.62	1	0.588737	-1.53281	5215.46
26	505	2	SP	1	1256642	1	10646	0.847178	211	0	0	202	95.7346	9	4.2654	1030	2091	0.552376	0.0522772	0	(130L, 124L, 2221L, 1154L)	(989.056347790381, 650.7863958072387)	0.820971	1264.91	1	0.583472	1.49546	5255
28	507	2	SP	1	1696284	2	16632	0.980496	190	1	0.526316	182	95.7895	7	3.68421	1243	2224	0.553253	0.0427226	0	(126L, 132L, 2350L, 1375L)	(1044.7547002742465, 752.6923622459447)	0.739285	1469.62	1	0.61361	1.46724	6108.62
29	508	2	SP	1	2094164	2	13789	0.658449	242	0	0	237	97.9339	5	2.06612	1388	2381	0.548671	0.0685935	0	(122L, 125L, 2503L, 1513L)	(1170.9606282029488, 826.9117347065463)	0.76227	1632.9	1	0.633668	1.42486	6415.34
30	510	2	SP	1	1887286	2	18351	0.972349	123	0	0	117	95.122	6	4.87805	1343	2432	0.546642	0.0516744	0	(127L, 134L, 2559L, 1477L)	(1059.181897179336, 806.7535328508769)	0.780661	1550.15	1	0.577827	1.2787	6476.67
31	511	2	SP	1	1574606	2	20439	1.29804	223	3	1.34529	206	92.3767	14	6.27803	1194	2545	0.547678	0.0564159	0	(130L, 130L, 2675L, 1324L)	(1029.510367672929, 723.1964732764894)	0.806222	1415.93	1	0.518179	1.55462	6580.04
32	512	2	SP	1	1524024	2	8021	0.526304	119	0	0	114	95.7983	5	4.20168	1137	2416	0.561417	0.0514047	0	(126L, 119L, 2542L, 1256L)	(1076.7998272993077, 693.9354045605581)	0.83667	1393	1	0.554797	-1.47191	6078.85
33	513	2	SP	1	1531929	2	8339	0.544346	136	0	0	132	97.0588	4	2.94118	1148	2160	0.542979	0.0633596	0	(130L, 127L, 2290L, 1275L)	(1036.5991224136367, 714.3032914710799)	0.77854	1396.61	1	0.617793	1.55733	5673.3
34	514	2	SP	1	1566369	2	7002	0.447021	173	1	0.578035	166	95.9538	6	3.46821	1146	2379	0.548438	0.0432489	0	(123L, 131L, 2502L, 1277L)	(1109.7417683828012, 707.6046965944806)	0.828371	1412.22	1	0.574533	1.45019	6087.46
35	515	2	SP	1	1373808	1	7507	0.546437	79	0	0	72	91.1392	7	8.86076	1207	1843	0.567592	0.0473258	0	(121L, 124L, 1964L, 1331L)	(902.2947835505398, 727.637850412867)	0.653677	1322.57	1	0.61758	-1.37132	5229.55
36	516	2	SP	1	1310677	1	7930	0.605031	210	0	0	204	97.1429	6	2.85714	1096	2019	0.543775	0.0488649	0	(134L, 130L, 2153L, 1226L)	(948.0215636651898, 671.6047874495395)	0.77442	1291.82	1	0.59231	1.411	5344.56
37	517	2	SP	1	1613972	2	12193	0.755465	256	1	0.390625	245	95.7031	10	3.90625	1199	2202	0.549867	0.0538901	0	(129L, 124L, 2331L, 1323L)	(1038.228016966837, 723.2174882835637)	0.775711	1433.52	1	0.611307	1.39511	6031.29
38	518	2	SP	1	1403200	1	14534	1.03578	267	1	0.374532	254	95.1311	12	4.49438	1137	2346	0.5462	0.0482917	0	(125L, 133L, 2471L, 1270L)	(973.1246251425314, 700.7155031356898)	0.802539	1336.64	1	0.526055	1.47673	6101.26
39	519	2	SP	1	1782151	2	15040	0.843924	238	0	0	229	96.2185	9	3.78151	1228	2388	0.559024	0.0626702	0	(125L, 123L, 2513L, 1351L)	(1085.9473170343028, 727.1156400327469)	0.794807	1506.35	1	0.607732	1.48893	6216.5
40	520	2	SP	1	1226939	1	8196	0.668004	138	0	0	134	97.1014	4	2.89855	974	2300	0.55012	0.0494712	0	(127L, 124L, 2427L, 1098L)	(969.0653699980195, 614.9994474052908)	0.864206	1249.87	1	0.547692	1.44349	5932.03
41	521	2	SP	1	1396010	1	15301	1.09605	132	0	0	123	93.1818	9	6.81818	1043	2307	0.542228	0.056639	0	(130L, 123L, 2437L, 1166L)	(1033.1091360377075, 647.7165485920588)	0.83911	1333.21	1	0.580172	1.5105	5788.28
42	522	2	SP	1	1455524	1	13618	0.935608	79	0	0	71	89.8734	8	10.1266	1128	2544	0.544365	0.0544112	0	(124L, 125L, 2668L, 1253L)	(1021.3906682404412, 693.5287188668823)	0.85817	1361.33	1	0.507216	1.39539	6633.37
43	523	2	SP	1	1622158	2	7349	0.453038	141	0	0	137	97.1631	4	2.83688	1201	2262	0.539375	0.0605373	0	(128L, 128L, 2390L, 1329L)	(1047.9246953749264, 743.158208386606)	0.790741	1437.15	1	0.597114	1.37287	6019.36
44	524	2	SP	1	1892573	2	14109	0.745493	396	3	0.757576	386	97.4747	7	1.76768	1365	2313	0.545403	0.0402259	0	(125L, 131L, 2438L, 1496L)	(1078.233347405886, 828.7061106757837)	0.69697	1552.32	1	0.599438	-1.53852	6410.48
45	525	2	SP	1	1442819	1	10623	0.736267	130	2	1.53846	120	92.3077	8	6.15385	1088	2590	0.555915	0.049441	0	(120L, 121L, 2710L, 1209L)	(1064.174565208803, 686.7610767532171)	0.857539	1355.38	1	0.512016	1.46852	6550.88
46	526	2	SP	1	1275303	1	10236	0.802633	139	2	1.43885	133	95.6835	4	2.8777	1023	2365	0.555137	0.0500272	0	(121L, 121L, 2486L, 1144L)	(980.8381545405288, 624.8364827809548)	0.854772	1274.27	1	0.527116	-1.55407	5839.68
47	527	2	SP	1	1994357	2	17016	0.853207	250	0	0	244	97.6	6	2.4	1333	2409	0.554687	0.0579085	0	(133L, 132L, 2542L, 1465L)	(1118.152651205376, 813.8035346730801)	0.737931	1593.52	1	0.621063	1.47052	6510.95
48	528	2	SP	1	1110376	1	11062	0.996239	160	0	0	152	95	8	5	1009	2058	0.553247	0.0381851	0	(132L, 134L, 2190L, 1143L)	(878.2230983018364, 638.6675288370786)	0.767855	1189.02	1	0.534729	1.52421	5344.84
49	529	2	SP	1	945726	1	4316	0.456369	117	0	0	114	97.4359	3	2.5641	912	1936	0.56125	0.0407826	0	(134L, 128L, 2070L, 1040L)	(845.7912862710764, 584.720118723605)	0.81072	1097.33	1	0.53563	1.52915	4907.34
50	530	2	SP	1	1407514	1	10454	0.742728	148	0	0	141	95.2703	7	4.72973	1124	2258	0.550028	0.057253	0	(121L, 120L, 2379L, 1244L)	(982.146397833343, 690.5485998718308)	0.806762	1338.69	1	0.554578	1.42675	5891.27
51	531	2	SP	1	1645142	2	14752	0.896701	226	2	0.884956	204	90.2655	20	8.84956	1250	2026	0.56321	0.0618278	0	(132L, 126L, 2158L, 1376L)	(1004.5092618144816, 747.8344538039877)	0.693938	1447.29	1	0.649612	-1.55124	5511.31
52	532	2	SP	1	1465310	1	6212	0.423938	98	1	1.02041	91	92.8571	6	6.12245	1128	2153	0.570475	0.0523533	0	(128L, 133L, 2281L, 1261L)	(1017.3721540151913, 701.4662774429984)	0.786731	1365.9	1	0.60336	1.40652	5574.09
53	533	2	SP	1	1501413	2	8060	0.536828	93	0	0	86	92.4731	7	7.52688	1151	2318	0.546036	0.0540089	0	(127L, 124L, 2445L, 1275L)	(1067.919483846217, 705.2896471523825)	0.808657	1382.63	1	0.562745	1.47793	5876.71
54	534	2	SP	1	1473855	1	6896	0.467889	145	1	0.689655	141	97.2414	3	2.06897	1131	2241	0.551765	0.0451737	0	(125L, 134L, 2366L, 1265L)	(1021.4452595404568, 713.986383328075)	0.793061	1369.88	1	0.581501	-1.52671	5924.64
55	535	2	SP	1	1490299	1	6184	0.41495	130	0	0	126	96.9231	4	3.07692	1202	2164	0.561449	0.0421553	0	(131L, 134L, 2295L, 1336L)	(971.2936088664087, 739.0774280865786)	0.756717	1377.5	1	0.572943	1.3671	5749.71
56	536	2	SP	1	1456168	1	5868	0.402975	108	0	0	105	97.2222	3	2.77778	1091	2171	0.552825	0.0438848	0	(132L, 123L, 2303L, 1214L)	(1021.7899109168723, 662.9155811692058)	0.803383	1361.64	1	0.61479	1.43945	5692.56
57	537	2	SP	1	1849571	2	7297	0.394524	228	0	0	225	98.6842	3	1.31579	1278	2304	0.559055	0.0453167	0	(121L, 134L, 2425L, 1412L)	(1054.1757607574946, 764.8111724286334)	0.751077	1534.58	1	0.628142	1.46151	6277.62
58	538	2	SP	1	1337105	1	4003	0.299378	109	0	0	107	98.1651	2	1.83486	1091	2261	0.560905	0.045914	0	(121L, 118L, 2382L, 1209L)	(988.3629475620837, 656.3695827926753)	0.818016	1304.78	1	0.542051	1.48083	5777.46
59	539	2	SP	1	1724234	2	14894	0.863804	189	1	0.529101	178	94.1799	10	5.29101	1183	2563	0.548302	0.056483	0	(131L, 134L, 2694L, 1317L)	(1129.8509622243848, 732.0730156115701)	0.838387	1481.68	1	0.568673	1.51708	6497.8
60	540	2	SP	1	1799106	2	12116	0.673446	275	5	1.81818	265	96.3636	5	1.81818	1250	2325	0.550988	0.0522741	0	(134L, 135L, 2459L, 1385L)	(1102.9415954368446, 746.0736871535084)	0.765193	1513.5	1	0.619047	1.47675	6162.68
61	541	2	SP	1	1300229	1	9059	0.696723	193	1	0.518135	184	95.3368	8	4.14508	1043	2033	0.547514	0.0508782	0	(131L, 134L, 2164L, 1177L)	(947.1953732765536, 642.9585780658638)	0.804515	1286.66	1	0.613194	1.4896	5290.07
62	542	2	SP	1	1350946	1	13118	0.971023	278	1	0.359712	269	96.7626	8	2.8777	1019	1937	0.551024	0.05932	0	(133L, 127L, 2070L, 1146L)	(1029.3718127889642, 637.7426729121668)	0.824932	1311.52	1	0.684438	1.55159	5177.63
63	543	2	SP	1	1488114	1	8645	0.580937	279	2	0.716846	271	97.1326	6	2.15054	1128	2190	0.55611	0.044103	0	(131L, 126L, 2321L, 1254L)	(1026.5374722635497, 676.7484164519653)	0.782341	1376.49	1	0.602397	1.52389	5663.89
64	544	2	SP	1	1865356	2	11247	0.602941	409	1	0.244499	405	99.022	3	0.733496	1267	2382	0.557411	0.059446	0	(125L, 119L, 2507L, 1386L)	(1137.8296614694461, 747.9715861208263)	0.79222	1541.12	1	0.618078	1.51951	6254.72
65	545	2	SP	1	1168591	1	4563	0.39047	139	0	0	136	97.8417	3	2.15827	1049	2024	0.559898	0.0370258	0	(120L, 127L, 2144L, 1176L)	(851.9428354317293, 647.859411034314)	0.753641	1219.79	1	0.550398	1.44936	5358.07
66	546	2	SP	1	1813377	2	7018	0.387013	194	0	0	189	97.4227	5	2.57732	1235	2284	0.555702	0.0487951	0	(124L, 121L, 2408L, 1356L)	(1133.6069052381276, 727.5755752940509)	0.795284	1519.49	1	0.642873	1.53045	6111.14
67	547	2	SP	1	1014769	1	7803	0.768943	288	1	0.347222	283	98.2639	4	1.38889	980	1990	0.557268	0.0396868	0	(123L, 133L, 2113L, 1113L)	(838.1159367304283, 617.6980495068336)	0.813725	1136.68	1	0.520341	1.27996	5143.5
68	548	2	SP	1	1424533	1	8044	0.564676	159	1	0.628931	150	94.3396	8	5.03145	1092	2395	0.555857	0.0452526	0	(120L, 133L, 2515L, 1225L)	(1016.943579404619, 683.391259451343)	0.831605	1346.76	1	0.544684	1.53175	6162.8
69	549	2	SP	1	1167892	1	6241	0.534382	129	1	0.775194	123	95.3488	5	3.87597	1008	1902	0.552575	0.0503543	0	(126L, 128L, 2028L, 1136L)	(927.8217780411203, 640.2112455603772)	0.798604	1219.43	1	0.60916	1.53371	4966.34
70	550	2	SP	1	1205241	1	10266	0.85178	102	1	0.980392	93	91.1765	8	7.84314	1019	2135	0.552857	0.045511	0	(127L, 128L, 2262L, 1147L)	(968.40387358213, 638.9322484050907)	0.833174	1238.77	1	0.55399	1.35796	5408.92
71	551	2	SP	1	1543612	2	9798	0.634745	204	0	0	202	99.0196	2	0.980392	1215	2534	0.561754	0.0347666	0	(133L, 126L, 2667L, 1341L)	(1009.3241786148333, 732.3142577279783)	0.78725	1401.92	1	0.501366	1.40971	6812.5
72	552	2	SP	1	1887948	2	9200	0.487302	166	3	1.80723	158	95.1807	5	3.01205	1336	2220	0.546852	0.0447517	0	(129L, 124L, 2349L, 1460L)	(1078.1739105102472, 781.4518847976746)	0.701817	1550.42	1	0.636547	-1.50603	6134.17
73	553	2	SP	1	1900462	2	10395	0.546972	349	4	1.14613	342	97.9943	3	0.859599	1343	2716	0.559405	0.0527769	0	(122L, 125L, 2838L, 1468L)	(1095.9426307918811, 787.9514470691863)	0.772554	1555.55	1	0.521019	-1.53559	7243.91
74	554	2	SP	1	1727061	2	26253	1.5201	290	3	1.03448	270	93.1034	17	5.86207	1255	2420	0.546054	0.0619598	0	(128L, 121L, 2548L, 1376L)	(1059.7841523837317, 769.3484653987323)	0.769815	1482.89	1	0.568655	-1.57033	6377.52
75	555	2	SP	1	1207244	1	9798	0.811601	219	0	0	209	95.4338	10	4.56621	1053	2145	0.559547	0.042778	0	(132L, 126L, 2277L, 1179L)	(914.9286705918605, 640.6178452740292)	0.802551	1239.8	1	0.53449	1.40461	5486.66
76	556	2	SP	1	854534	1	6001	0.702254	160	0	0	157	98.125	3	1.875	805	2007	0.576253	0.0402743	0	(128L, 125L, 2135L, 930L)	(852.8947590148549, 529.8861578357327)	0.856203	1043.09	1	0.528915	1.54429	5035.98
77	558	0	SP	1	1103803	1	8668	0.785285	161	2	1.24224	150	93.1677	9	5.59006	1008	1991	0.552792	0.0419426	0	(132L, 126L, 2123L, 1134L)	(860.3573880484108, 637.2058428904434)	0.78507	1185.5	1	0.549996	1.52067	5215.64
79	559	2	SP	1	1310771	1	7870	0.60041	289	1	0.346021	286	98.9619	2	0.692042	1048	2059	0.561402	0.0435653	0	(127L, 120L, 2186L, 1168L)	(996.796357258438, 656.4616275459252)	0.814415	1291.87	1	0.607448	1.41829	5363.07
80	560	2	SP	1	1842059	2	14568	0.790854	317	5	1.57729	303	95.5836	9	2.83912	1306	2303	0.537315	0.0541679	0	(119L, 127L, 2422L, 1433L)	(1070.4386803028567, 801.1174636643018)	0.723542	1531.46	1	0.612444	1.4499	6311.76
81	561	2	SP	1	1255516	1	6456	0.514211	233	3	1.28755	226	96.9957	4	1.71674	1016	2220	0.548567	0.0448283	0	(126L, 133L, 2346L, 1149L)	(988.2782624833136, 638.3816653869803)	0.830688	1264.35	1	0.556641	-1.56393	5569.63
82	562	2	SP	1	1973433	2	8231	0.41709	425	7	1.64706	415	97.6471	3	0.705882	1368	2285	0.554247	0.0445684	0	(120L, 120L, 2405L, 1488L)	(1091.5437235518004, 807.2428417889029)	0.709299	1585.13	1	0.631321	1.42202	6389.23
83	563	2	SP	1	1280348	1	15835	1.23677	378	4	1.0582	360	95.2381	14	3.7037	1055	2319	0.547997	0.0469031	0	(132L, 129L, 2451L, 1184L)	(969.2764295332206, 652.8438283966547)	0.837953	1276.79	1	0.523329	-1.52294	5879.46
84	565	2	SP	1	1685934	2	12411	0.73615	199	0	0	190	95.4774	9	4.52261	1233	2254	0.552624	0.0440815	0	(127L, 122L, 2381L, 1355L)	(1031.0154027381855, 731.8169673308682)	0.763066	1465.13	1	0.60663	1.35138	6096.24
85	566	2	SP	1	976696	1	8110	0.83035	223	0	0	216	96.861	7	3.13901	947	1757	0.551959	0.0352245	0	(134L, 126L, 1891L, 1073L)	(848.5274189717169, 597.5240064462228)	0.760701	1115.15	1	0.586999	-1.44968	4842.99
86	567	2	SP	1	937623	1	4608	0.491456	120	0	0	115	95.8333	5	4.16667	895	1748	0.556281	0.0387187	0	(124L, 124L, 1872L, 1019L)	(829.7806773084704, 547.640964438799)	0.793812	1092.62	1	0.599327	1.50383	4663.53
87	568	2	SP	1	1208708	1	4885	0.404151	139	0	0	138	99.2806	1	0.719424	1085	1925	0.551587	0.0403699	0	(121L, 125L, 2046L, 1210L)	(922.7960177313297, 683.9902664663425)	0.796842	1240.55	1	0.57871	1.25425	5306.69
88	569	2	SP	1	773793	1	8382	1.08324	90	0	0	83	92.2222	7	7.77778	749	1796	0.564736	0.0433748	0	(126L, 121L, 1922L, 870L)	(842.5429514094855, 501.73978053562126)	0.869409	992.584	1	0.575224	1.51882	4466.18
89	571	2	SP	1	977902	1	5765	0.589527	149	0	0	146	97.9866	3	2.01342	897	1951	0.555231	0.031132	0	(130L, 129L, 2081L, 1026L)	(878.0272307450031, 579.8230364596861)	0.82482	1115.84	1	0.558786	1.43758	4952.36
90	572	2	SP	1	694686	1	8508	1.22473	131	0	0	123	93.8931	8	6.10687	756	1885	0.562626	0.0381354	0	(127L, 124L, 2012L, 880L)	(790.1285055406328, 494.2113631194525)	0.867468	940.479	1	0.487478	1.51901	4830.01
91	573	2	SP	1	835142	1	11768	1.4091	178	1	0.561798	169	94.9438	8	4.49438	853	2164	0.554229	0.0245796	0	(116L, 134L, 2280L, 987L)	(808.3191696741393, 554.8463339168668)	0.86335	1031.18	1	0.452433	1.52498	5767.39
92	574	2	SP	1	830337	1	8090	0.974303	73	0	0	70	95.8904	3	4.10959	859	1641	0.556626	0.0346296	0	(129L, 129L, 1770L, 988L)	(790.6070872428905, 559.6752342723497)	0.786886	1028.21	1	0.589051	1.32718	4395.97
93	575	2	SP	1	685703	1	6171	0.899952	54	0	0	50	92.5926	4	7.40741	748	1702	0.546749	0.0337787	0	(123L, 123L, 1825L, 871L)	(798.6917470100029, 500.07921505374776)	0.85453	934.379	1	0.538611	1.44162	4205.67
94	576	2	SP	1	1135995	1	10024	0.882398	120	0	0	116	96.6667	4	3.33333	1006	2097	0.551306	0.0431625	0	(121L, 123L, 2218L, 1129L)	(928.7202144375635, 624.8180537766451)	0.800559	1202.66	1	0.538493	1.52824	5466.96
95	578	2	SP	1	1400635	1	12372	0.883314	176	0	0	163	92.6136	13	7.38636	1069	2177	0.553113	0.0490749	0	(123L, 125L, 2300L, 1194L)	(1010.0577980701611, 679.2580065470305)	0.819519	1335.42	1	0.601851	1.50662	5591.73
96	579	2	SP	1	1058456	1	9120	0.861632	135	3	2.22222	125	92.5926	7	5.18519	846	2287	0.555091	0.0367913	0	(126L, 125L, 2413L, 971L)	(989.1204499761917, 558.1695356254771)	0.891138	1160.89	1	0.547062	1.56438	5470.27
97	580	2	SP	1	1749444	2	8552	0.488841	208	3	1.44231	200	96.1538	5	2.40385	1290	2238	0.554329	0.053587	0	(123L, 123L, 2361L, 1413L)	(1045.035375810829, 761.1361569733012)	0.715193	1492.47	0	0.605969	1.56309	6118.62
98	581	2	SP	1	1078305	1	6289	0.58323	220	1	0.454545	216	98.1818	3	1.36364	955	2012	0.557583	0.0452094	0	(133L, 122L, 2145L, 1077L)	(911.1261053227056, 597.9196971172349)	0.826672	1171.73	1	0.56119	1.38399	5140.2
99	583	2	SP	1	1662751	2	12525	0.75327	118	0	0	108	91.5254	10	8.47458	1152	2582	0.552322	0.0408618	0	(132L, 122L, 2714L, 1274L)	(1090.6174875251918, 695.2321766758823)	0.825945	1455.02	1	0.559009	1.49494	6698.57
100	584	2	SP	1	1008507	1	7006	0.69469	193	0	0	188	97.4093	5	2.59067	969	1810	0.557265	0.0398461	0	(118L, 119L, 1928L, 1088L)	(856.0663485726922, 605.4159158042532)	0.791457	1133.17	1	0.575012	1.44442	4711.04
1	585	3	SP	1	779650	1	2779	0.356442	131	0	0	128	97.7099	3	2.29008	840	1725	0.547314	0.0343176	0	(120L, 130L, 1845L, 970L)	(771.2961482716604, 550.190907458475)	0.803101	996.334	1	0.538061	1.48633	4475.74
3	587	3	SP	1	1768302	2	5050	0.285585	176	0	0	172	97.7273	4	2.27273	1281	2249	0.549531	0.0521517	0	(121L, 131L, 2370L, 1412L)	(1064.494083589794, 764.341652048123)	0.73437	1500.49	1	0.613787	1.4999	6178.13
5	589	3	SP	1	1420907	1	4900	0.34485	154	0	0	152	98.7013	2	1.2987	1090	2264	0.552708	0.0464382	0	(128L, 128L, 2392L, 1218L)	(1002.9039177089, 684.8995303703902)	0.82396	1345.05	1	0.575788	1.39306	5877.34
6	590	3	SP	1	1893739	2	7084	0.374075	135	1	0.740741	127	94.0741	7	5.18519	1151	2575	0.557705	0.0581535	0	(131L, 126L, 2706L, 1277L)	(1243.148696837315, 725.4903796140862)	0.866509	1552.8	1	0.638951	1.43597	6671.14
7	591	3	SP	1	1584876	2	9111	0.574871	200	0	0	197	98.5	3	1.5	1224	2120	0.546829	0.0614532	0	(124L, 120L, 2244L, 1344L)	(972.3413150303242, 734.1299893493245)	0.71653	1420.54	1	0.61077	1.46932	5748.7
8	592	3	SP	1	1797244	2	8711	0.484687	234	5	2.13675	224	95.7265	5	2.13675	1322	2279	0.552606	0.0600675	0	(128L, 125L, 2407L, 1447L)	(1062.4988560262268, 776.1081305599017)	0.736928	1512.72	1	0.596529	1.44094	6153.07
9	593	3	SP	1	1547129	2	12287	0.794181	184	1	0.543478	178	96.7391	5	2.71739	1179	2280	0.547699	0.052508	0	(131L, 131L, 2411L, 1310L)	(1015.7972244072731, 721.965017138196)	0.78484	1403.52	1	0.575543	1.55012	5950.21
13	597	3	SP	1	1706915	2	11741	0.687849	243	1	0.411523	234	96.2963	8	3.29218	1261	2389	0.561628	0.0519673	0	(123L, 132L, 2512L, 1393L)	(1067.1313697518622, 768.2868110011336)	0.76501	1474.22	1	0.566605	1.486	6211.23
14	598	3	SP	1	1373325	1	7591	0.552746	196	2	1.02041	187	95.4082	7	3.57143	1077	2197	0.56177	0.0512781	0	(132L, 130L, 2329L, 1207L)	(1022.6315409680884, 671.2875852402017)	0.816927	1322.34	1	0.5804	1.48112	5663.78
15	599	3	SP	1	1230461	1	4745	0.385628	126	0	0	121	96.0317	5	3.96825	1060	1944	0.559855	0.0453705	0	(129L, 126L, 2073L, 1186L)	(920.38452579968, 640.2264086387135)	0.777479	1251.67	1	0.597126	-1.43617	5043.76
17	602	3	SP	1	1953486	2	7772	0.397853	348	1	0.287356	344	98.8506	3	0.862069	1286	2445	0.55159	0.0575983	0	(130L, 127L, 2575L, 1413L)	(1159.2485745994597, 751.8535382388202)	0.790256	1577.1	1	0.621284	-1.51286	6459.88
19	604	3	SP	1	1112037	1	4557	0.409789	133	0	0	132	99.2481	1	0.75188	1039	1789	0.548785	0.0627213	0	(126L, 134L, 1915L, 1173L)	(860.5048420151488, 656.4193205801605)	0.746433	1189.91	1	0.598265	1.42504	4800.87
22	607	3	SP	1	1520078	2	6233	0.410045	187	0	0	180	96.2567	7	3.74332	1185	2161	0.545989	0.0494499	0	(132L, 129L, 2293L, 1314L)	(1003.6607266206076, 721.6016618884031)	0.779849	1391.19	1	0.593598	1.28877	5819.81
23	608	3	SP	1	1580572	2	8231	0.520761	111	1	0.900901	106	95.4955	4	3.6036	1162	2397	0.549512	0.054272	0	(127L, 118L, 2524L, 1280L)	(1085.0969845094055, 690.2995523139724)	0.820223	1418.61	1	0.567466	1.4437	6120.79
24	609	3	SP	1	1576996	2	5974	0.378822	180	0	0	176	97.7778	4	2.22222	1092	2421	0.548663	0.0497142	0	(120L, 136L, 2541L, 1228L)	(1080.421250909958, 677.085045237908)	0.845206	1417	1	0.596504	1.51769	6064.44
25	610	3	SP	1	1292061	1	10026	0.77597	165	0	0	158	95.7576	7	4.24242	1054	2108	0.543701	0.0594286	0	(126L, 125L, 2234L, 1179L)	(936.8632835446624, 642.2574592066474)	0.801779	1282.62	1	0.58153	1.49957	5459.12
26	612	3	SP	1	1672500	2	6284	0.375725	90	0	0	85	94.4444	5	5.55556	1138	2414	0.54729	0.0516891	0	(128L, 132L, 2542L, 1270L)	(1061.9400484304933, 700.2982313901346)	0.809113	1459.28	1	0.608817	1.50775	6244.53
28	614	3	SP	1	1693734	2	8341	0.492462	216	0	0	206	95.3704	10	4.62963	1232	2344	0.553157	0.0525661	0	(128L, 128L, 2472L, 1360L)	(1072.8399488939822, 737.8529739616729)	0.793111	1468.51	1	0.586512	1.52576	6113.87
29	615	3	SP	1	1113279	1	6459	0.580178	263	1	0.380228	257	97.7186	5	1.90114	936	2015	0.550014	0.0448841	0	(127L, 127L, 2142L, 1063L)	(944.3497649735601, 592.0357412652174)	0.836864	1190.58	1	0.590273	-1.51247	5027.59
31	617	3	SP	1	1373346	1	4474	0.325774	138	0	0	134	97.1014	4	2.89855	1064	2304	0.553149	0.0454992	0	(118L, 122L, 2422L, 1186L)	(999.1907560075903, 676.5566266621813)	0.825387	1322.35	1	0.560216	1.56444	5819.08
34	620	3	SP	1	1680466	2	12685	0.75485	393	3	0.763359	381	96.9466	9	2.29008	1224	2160	0.552962	0.0637073	0	(132L, 125L, 2292L, 1349L)	(1053.5012556041004, 749.3499576903073)	0.753493	1462.75	1	0.635616	-1.53056	5885.74
35	621	3	SP	1	1575775	2	10240	0.649839	139	0	0	130	93.5252	9	6.47482	1101	2474	0.551413	0.0527301	0	(132L, 121L, 2606L, 1222L)	(1111.4348108073805, 663.2150072186702)	0.843043	1416.45	1	0.578505	1.52122	6255.62
36	622	3	SP	1	1181067	1	5265	0.445783	224	1	0.446429	220	98.2143	3	1.33929	1021	2063	0.554265	0.0438523	0	(134L, 124L, 2197L, 1145L)	(958.8185174930804, 642.4267852712843)	0.831721	1226.29	1	0.560725	1.34547	5359.5
37	623	3	SP	1	1075206	1	4772	0.443822	127	0	0	123	96.8504	4	3.14961	903	1857	0.547708	0.0519473	0	(124L, 123L, 1981L, 1026L)	(939.5349021489835, 583.0692843975945)	0.840854	1170.04	1	0.641198	-1.56791	4747.46
39	625	3	SP	1	1159928	1	6178	0.532619	221	0	0	215	97.2851	6	2.71493	956	1972	0.561631	0.0515811	0	(119L, 122L, 2091L, 1078L)	(923.5849475139836, 611.1723055224118)	0.826994	1215.26	1	0.615271	1.52472	5175.24
40	626	3	SP	1	1425179	1	6874	0.482325	158	0	0	152	96.2025	6	3.79747	1131	2068	0.555638	0.048474	0	(125L, 131L, 2193L, 1262L)	(974.0987981158858, 700.1011515044777)	0.773266	1347.07	1	0.609335	1.46978	5471.57
41	627	3	SP	1	1488288	1	6110	0.410539	117	0	0	114	97.4359	3	2.5641	1188	2098	0.553838	0.040107	0	(131L, 129L, 2229L, 1317L)	(1046.3282348577695, 699.2644179083618)	0.740132	1376.57	1	0.597125	1.52583	5801.56
42	629	3	SP	1	1456095	1	6635	0.455671	204	0	0	197	96.5686	7	3.43137	1071	2363	0.551364	0.0492965	0	(126L, 126L, 2489L, 1197L)	(1087.0209917622133, 654.4819740470231)	0.843557	1361.6	1	0.575356	-1.52398	5961.37
44	631	3	SP	1	1762271	2	5155	0.29252	174	1	0.574713	170	97.7011	3	1.72414	1295	2223	0.546287	0.0492962	0	(122L, 127L, 2345L, 1422L)	(1065.84421522002, 789.9879717705165)	0.747834	1497.93	1	0.612158	1.30053	6402.58
45	632	3	SP	1	1499192	1	9096	0.606727	135	1	0.740741	128	94.8148	6	4.44444	1049	2392	0.543809	0.0439151	0	(121L, 132L, 2513L, 1181L)	(1094.4399029610618, 653.806917326133)	0.858915	1381.6	1	0.597476	1.56635	6003.23
46	633	3	SP	1	1506653	2	6444	0.427703	151	2	1.3245	142	94.0397	7	4.63576	1036	2429	0.548485	0.0440415	0	(130L, 127L, 2559L, 1163L)	(1117.3175927038276, 675.2858262652383)	0.87	1385.04	1	0.598723	1.43209	6093.48
47	634	3	SP	1	845037	1	4442	0.525657	94	0	0	88	93.617	6	6.38298	854	1808	0.559852	0.0290726	0	(126L, 131L, 1934L, 985L)	(809.2328324085217, 553.3544827031243)	0.83562	1037.27	1	0.547292	1.30981	4621.69
48	635	3	SP	1	1171747	1	6462	0.551484	204	1	0.490196	197	96.5686	6	2.94118	971	1962	0.552505	0.0582806	0	(120L, 129L, 2082L, 1100L)	(925.3355545181681, 610.3664297839039)	0.819245	1221.44	1	0.615057	-1.54958	5086.74
49	636	3	SP	1	1419969	1	9418	0.663254	186	0	0	174	93.5484	12	6.45161	1064	2207	0.554377	0.0518346	0	(122L, 130L, 2329L, 1194L)	(1028.9177249644183, 670.0471517335942)	0.83737	1344.6	1	0.604693	1.46837	5758.59
50	637	3	SP	1	1474194	1	8224	0.557864	177	0	0	169	95.4802	8	4.51977	1150	2045	0.550398	0.0543789	0	(128L, 129L, 2173L, 1279L)	(983.6063292890894, 718.9381268679699)	0.772699	1370.04	1	0.62685	1.53492	5378.15
51	638	3	SP	1	1160407	1	5979	0.51525	64	0	0	60	93.75	4	6.25	975	2102	0.557376	0.0456534	0	(123L, 134L, 2225L, 1109L)	(924.1529359957325, 626.7377144398474)	0.823675	1215.51	1	0.566204	1.43582	5360.96
52	639	3	SP	1	1689023	2	10404	0.615977	113	1	0.884956	103	91.1504	9	7.9646	1208	2334	0.553212	0.0418516	0	(126L, 133L, 2460L, 1341L)	(1099.2126347598582, 742.394417364358)	0.786266	1466.47	1	0.599056	-1.56182	6065.36
53	641	3	SP	1	1885627	2	5879	0.31178	233	1	0.429185	229	98.2833	3	1.28755	1237	2511	0.55301	0.0470956	0	(120L, 134L, 2631L, 1371L)	(1162.9604497602124, 761.371170438268)	0.796055	1549.47	1	0.607071	1.53322	6623.39
54	642	3	SP	1	1082868	1	5557	0.513174	138	0	0	132	95.6522	6	4.34783	917	2089	0.550899	0.0441663	0	(123L, 120L, 2212L, 1037L)	(927.5503413158391, 606.475919502654)	0.858377	1174.2	1	0.565285	1.48772	5191.62
55	643	3	SP	1	1133551	1	5716	0.504256	161	0	0	155	96.2733	6	3.72671	964	2069	0.554049	0.0399557	0	(128L, 122L, 2197L, 1086L)	(982.0791962602476, 617.5000551364694)	0.844523	1201.37	1	0.568334	1.41714	5251.35
56	644	3	SP	1	1754830	2	10137	0.577663	313	5	1.59744	300	95.8466	8	2.55591	1294	2414	0.562886	0.0371329	0	(124L, 123L, 2538L, 1417L)	(1028.4842075870597, 783.7381119538645)	0.752116	1494.76	1	0.561776	1.39613	6524.46
57	645	3	SP	1	1194468	1	3528	0.295362	74	1	1.35135	69	93.2432	4	5.40541	991	1891	0.562993	0.0617026	0	(133L, 120L, 2024L, 1111L)	(964.5792503440863, 623.6411239145796)	0.811265	1233.22	1	0.637396	1.51997	4974.43
58	646	3	SP	1	1486763	1	3115	0.209516	76	0	0	74	97.3684	2	2.63158	1087	2259	0.555949	0.0410626	0	(117L, 134L, 2376L, 1221L)	(1086.2985950013554, 688.9098699658251)	0.834446	1375.87	1	0.605475	1.40933	5788.51
59	647	3	SP	1	1773563	2	8323	0.469281	358	3	0.837989	350	97.7654	5	1.39665	1224	2272	0.546517	0.0496858	0	(122L, 131L, 2394L, 1355L)	(1074.1741686086143, 774.4028055389067)	0.7846	1502.72	1	0.637759	1.42408	5957.19
60	648	3	SP	1	1433154	1	5139	0.35858	126	3	2.38095	120	95.2381	3	2.38095	1145	2096	0.54571	0.049642	0	(124L, 124L, 2220L, 1269L)	(994.9092553905582, 703.7054384943976)	0.814272	1350.83	1	0.597167	1.23578	5630.98
61	649	3	SP	1	1273381	1	5735	0.450376	112	0	0	107	95.5357	5	4.46429	1048	2183	0.558379	0.051905	0	(122L, 124L, 2305L, 1172L)	(972.6043281625845, 652.2940463223497)	0.844126	1273.31	1	0.5566	1.32139	5610.38
64	652	3	SP	1	784844	1	2403	0.306175	92	0	0	91	98.913	1	1.08696	804	1796	0.556156	0.0331554	0	(131L, 130L, 1927L, 934L)	(807.5426568846802, 529.7761504197013)	0.846542	999.647	1	0.543527	1.48379	4498.41
66	654	3	SP	1	1278810	1	5851	0.457535	156	0	0	152	97.4359	4	2.5641	1101	2087	0.546485	0.0451374	0	(125L, 127L, 2212L, 1228L)	(907.4687357777934, 675.0105387039513)	0.775111	1276.02	1	0.55654	1.4725	6092.73
68	656	3	SP	1	1554782	2	5844	0.375873	206	2	0.970874	200	97.0874	4	1.94175	1054	2352	0.549893	0.0504407	0	(132L, 124L, 2484L, 1178L)	(1134.657001431712, 661.2320801244161)	0.862821	1406.99	1	0.627179	-1.55648	5972.19
69	657	3	SP	1	966897	1	4160	0.430242	88	0	0	83	94.3182	5	5.68182	843	2422	0.563784	0.0287103	0	(125L, 131L, 2547L, 974L)	(932.4914422115282, 557.2073654174126)	0.895029	1109.55	1	0.473564	-1.52884	5919.53
70	658	3	SP	1	1050352	1	10772	1.02556	257	1	0.389105	249	96.8872	7	2.72374	902	2065	0.559945	0.0365569	0	(122L, 126L, 2187L, 1028L)	(956.4867273066553, 581.451949441711)	0.853199	1156.44	1	0.563908	1.45878	5290.76
71	659	3	SP	1	1415079	1	3887	0.274684	85	1	1.17647	81	95.2941	3	3.52941	1100	2135	0.561481	0.0422699	0	(125L, 128L, 2260L, 1228L)	(1018.241970942965, 671.8993745225531)	0.800107	1342.29	1	0.602546	1.44513	5691.28
72	660	3	SP	1	906079	1	5044	0.556684	126	0	0	119	94.4444	7	5.55556	909	1656	0.552291	0.0378492	0	(129L, 135L, 1785L, 1044L)	(795.7368308944364, 590.3834676667267)	0.763811	1074.08	1	0.601924	1.37596	4428.89
74	662	3	SP	1	1021747	1	3443	0.336972	133	2	1.50376	128	96.2406	3	2.25564	885	2065	0.559447	0.0453114	0	(128L, 119L, 2193L, 1004L)	(929.6812058170956, 559.3206449346071)	0.859849	1140.58	1	0.559088	1.56207	5147.89
75	663	3	SP	1	1153447	1	9833	0.852488	171	1	0.584795	166	97.076	4	2.33918	925	2244	0.553622	0.0386867	0	(124L, 123L, 2368L, 1048L)	(970.5137141108347, 578.4906640703907)	0.866104	1211.86	1	0.555691	1.45149	5575.67
76	665	3	SP	1	1440011	1	5827	0.40465	321	0	0	319	99.3769	2	0.623053	1004	2440	0.555522	0.0438277	0	(125L, 121L, 2565L, 1125L)	(1139.988208423408, 631.8110243602306)	0.878822	1354.06	1	0.587817	-1.53252	6029.73
77	666	3	SP	1	1350974	1	11750	0.869743	271	3	1.10701	257	94.8339	11	4.05904	1025	2040	0.552663	0.0572453	0	(122L, 134L, 2162L, 1159L)	(1020.9469590088336, 661.8323335608235)	0.831028	1311.53	1	0.64609	-1.55122	5186.33
78	667	3	SP	1	1018998	1	5121	0.502553	59	0	0	54	91.5254	5	8.47458	874	1941	0.557399	0.0462503	0	(121L, 133L, 2062L, 1007L)	(910.3691390954643, 567.6703438083293)	0.848962	1139.05	1	0.600671	1.45092	4885.09
82	671	3	SP	1	998239	1	4897	0.490564	140	0	0	137	97.8571	3	2.14286	932	1861	0.55801	0.0330205	0	(130L, 134L, 1991L, 1066L)	(860.1007704567744, 610.45451239633)	0.802753	1127.39	1	0.575536	1.42961	4813.29
83	672	3	SP	1	992520	1	6595	0.66447	208	0	0	200	96.1538	8	3.84615	1083	1896	0.558261	0.035386	0	(126L, 126L, 2022L, 1209L)	(887.3231904646758, 735.1721960262765)	0.832564	1124.15	1	0.483362	1.30984	5161.2
84	673	3	SP	1	963503	1	2708	0.281058	105	0	0	104	99.0476	1	0.952381	864	1913	0.555439	0.0344732	0	(130L, 119L, 2043L, 983L)	(875.5327902455934, 545.0382354803254)	0.83591	1107.6	1	0.582941	-1.52347	4976.92
86	675	3	SP	1	1391938	1	4664	0.335072	117	1	0.854701	115	98.2906	1	0.854701	1040	2057	0.550132	0.0514948	0	(127L, 134L, 2184L, 1174L)	(1042.7417952523747, 655.1502674688097)	0.830556	1331.27	1	0.650657	1.48956	5204.07
87	676	3	SP	1	1076555	1	5264	0.488967	127	0	0	122	96.063	5	3.93701	946	1881	0.550774	0.0414331	0	(124L, 123L, 2005L, 1069L)	(917.5338083051957, 596.7003766644528)	0.809446	1170.77	0	0.605001	1.48693	5029.61
89	678	3	SP	1	1028891	1	4963	0.482364	167	0	0	164	98.2036	3	1.79641	845	2005	0.563221	0.0401095	0	(118L, 132L, 2123L, 977L)	(913.9263702374693, 548.3368636716621)	0.86968	1144.56	1	0.607293	1.46716	4996.98
90	679	3	SP	1	1451424	1	7429	0.511842	138	0	0	130	94.2029	8	5.7971	1122	2352	0.561178	0.0365252	0	(121L, 133L, 2473L, 1255L)	(1030.523255781908, 694.4593743799193)	0.802733	1359.42	1	0.550002	-1.54129	6033.58
92	681	3	SP	1	1703380	2	13169	0.77311	201	1	0.497512	190	94.5274	10	4.97512	1246	2515	0.553603	0.0449815	0	(133L, 123L, 2648L, 1369L)	(1093.4204041376556, 734.7400450868274)	0.779694	1472.69	1	0.54357	1.42428	6515.2
93	682	3	SP	1	1269526	1	4531	0.356905	177	1	0.564972	174	98.3051	2	1.12994	1045	2143	0.555195	0.0377386	0	(125L, 126L, 2268L, 1171L)	(959.0999869242536, 629.4689640070388)	0.808574	1271.38	1	0.566896	1.48129	5547.83
94	683	3	SP	1	1453372	1	5949	0.409324	127	0	0	123	96.8504	4	3.14961	1099	2368	0.559376	0.0374377	0	(132L, 120L, 2500L, 1219L)	(1042.1514478055171, 670.9535101818392)	0.80644	1360.33	1	0.558467	-1.50089	5993.39
95	684	3	SP	1	973833	1	3640	0.373781	130	0	0	129	99.2308	1	0.769231	945	1798	0.554671	0.037879	0	(133L, 131L, 1931L, 1076L)	(839.3994309085849, 592.2368866119756)	0.780056	1113.52	1	0.573143	1.38522	4732.79
98	687	3	SP	1	1209492	1	10733	0.887397	138	1	0.724638	129	93.4783	8	5.7971	978	2720	0.563526	0.032663	0	(120L, 126L, 2840L, 1104L)	(1006.8682868510085, 598.6658621966908)	0.895028	1240.96	1	0.454669	-1.50971	7136.7
99	688	3	SP	1	1415004	1	3736	0.264028	109	1	0.917431	105	96.3303	3	2.75229	1051	2256	0.553072	0.0528097	0	(120L, 132L, 2376L, 1183L)	(1016.655236310286, 646.6606991923697)	0.830147	1342.25	1	0.596782	1.55515	5721.63
100	689	3	SP	1	749043	1	4495	0.600099	80	0	0	78	97.5	2	2.5	726	1830	0.552007	0.0363368	0	(133L, 128L, 1963L, 854L)	(849.2103056833853, 494.4907835731727)	0.879795	976.581	1	0.563792	-1.52326	4484.74
5	1368	2	SP	1	1185911	1	5626	0.474403	202	0	0	200	99.0099	2	0.990099	959	2127	0.56953	0.0481255	0	(123L, 124L, 2250L, 1083L)	(965.7323821096187, 615.0663194792863)	0.847942	1228.8	1	0.581388	1.44673	5344.99
7	1369	2	SP	1	1486100	1	6005	0.404078	94	2	2.12766	88	93.617	4	4.25532	1087	2252	0.55427	0.0412997	0	(119L, 127L, 2371L, 1214L)	(1091.0351086737096, 680.2328483951281)	0.832792	1375.56	1	0.607086	1.47793	5778.96
21	1370	2	SP	1	1353586	1	4241	0.313316	120	1	0.833333	116	96.6667	3	2.5	1099	2135	0.552332	0.0479648	0	(132L, 129L, 2267L, 1228L)	(979.989710295467, 681.427143897765)	0.795284	1312.8	1	0.576886	1.43939	5584.95
25	1371	2	SP	1	1325195	1	11768	0.88802	244	1	0.409836	232	95.082	11	4.5082	1022	2007	0.551652	0.0581296	0	(123L, 132L, 2130L, 1154L)	(1001.2198899029954, 660.9461196276775)	0.83222	1298.96	1	0.646073	1.4606	5155.32
27	1372	2	SP	1	1121510	1	6024	0.537133	215	2	0.930233	209	97.2093	4	1.86047	907	2025	0.556158	0.0492019	0	(121L, 121L, 2146L, 1028L)	(953.8204599156494, 576.811505916131)	0.8499	1194.97	1	0.61062	1.52126	5117.4
77	1373	2	SP	1	1263536	1	5885	0.465756	163	1	0.613497	159	97.546	3	1.84049	1041	2161	0.551069	0.0509467	0	(131L, 126L, 2292L, 1167L)	(983.9461629902116, 633.3298552633245)	0.831196	1268.38	1	0.561671	1.42764	5540.87
27	1374	3	SP	1	1022188	1	4416	0.432014	172	0	0	170	98.8372	2	1.16279	931	1945	0.560749	0.0403252	0	(118L, 121L, 2063L, 1052L)	(914.6763432949712, 592.0524424078545)	0.840046	1140.83	1	0.564497	1.34056	4865.92
32	1375	3	SP	1	1131866	1	5995	0.529656	175	1	0.571429	172	98.2857	2	1.14286	928	2161	0.550477	0.0405573	0	(121L, 132L, 2282L, 1060L)	(943.1799488632047, 590.9620140546673)	0.851861	1200.47	1	0.564407	1.54826	5450.26
81	1378	3	SP	1	1553077	2	7759	0.499589	125	0	0	120	96	5	4	1164	2373	0.551238	0.0543612	0	(124L, 123L, 2497L, 1287L)	(1075.8029022385883, 704.977321150207)	0.839523	1406.21	1	0.562267	1.30936	6136.52
11	1427	PC	PC	PC	1003641	1	38836	3.86951	874	3	0.343249	864	98.8558	7	0.800915	951	1745	0.563977	0.0558153	0	(134L, 120L, 1879L, 1071L)	(821.0102217824899, 584.6673422070243)	0.770379	1130.43	1	0.604787	1.45349	4746
10	1428	PC	PC	PC	1015195	1	40278	3.96751	860	2	0.232558	851	98.9535	7	0.813953	953	1779	0.564617	0.0552364	0	(131L, 127L, 1910L, 1080L)	(829.1892976226243, 591.1356222203616)	0.778562	1136.92	1	0.598798	1.54157	5211.06
9	1429	PC	PC	PC	1646036	2	79527	4.83143	1466	4	0.272851	1450	98.9086	12	0.818554	1374	1974	0.55885	0.0678066	0	(120L, 120L, 2094L, 1494L)	(941.2637834166446, 808.5745955738514)	0.579644	1447.69	0	0.606884	1.45057	5674.05
8	1430	PC	PC	PC	912948	1	57710	6.32128	926	2	0.215983	905	97.7322	19	2.05184	847	1988	0.547183	0.0463469	0	(118L, 126L, 2106L, 973L)	(846.9777807717417, 545.1997671280292)	0.867247	1078.15	1	0.542183	-1.56217	4848.63
5	1431	PC	PC	PC	840265	1	26253	3.12437	340	1	0.294118	326	95.8824	13	3.82353	831	1449	0.55	0.0438566	0	(123L, 119L, 1572L, 950L)	(796.5548713798623, 533.9241882025314)	0.791471	1034.34	0	0.697826	-1.54077	4715.86
1	1432	PC	PC	PC	626220	1	23525	3.75667	240	1	0.416667	222	92.5	17	7.08333	732	1273	0.560766	0.0456366	0	(123L, 131L, 1396L, 863L)	(694.9679457698572, 496.95259812845325)	0.796321	892.932	1	0.672028	1.54977	3335.68
2	1433	PC	PC	PC	989524	1	18037	1.8228	209	0	0	197	94.2584	12	5.74163	1031	1501	0.552599	0.0535925	0	(122L, 119L, 1623L, 1150L)	(796.8508454570076, 639.5506425311564)	0.625849	1122.45	1	0.639421	-1.48565	4157.59
3	1434	PC	PC	PC	1542319	2	26676	1.7296	544	2	0.367647	518	95.2206	24	4.41176	1213	2279	0.551511	0.0472212	0	(122L, 127L, 2401L, 1340L)	(972.0440006250328, 736.8572091765711)	0.749697	1401.34	1	0.557916	1.53098	6144.4
4	1435	PC	PC	PC	1222632	1	18377	1.50307	294	1	0.340136	283	96.2585	10	3.40136	1109	1720	0.552863	0.0532638	0	(126L, 130L, 1846L, 1239L)	(864.8311143500252, 682.9818318185685)	0.671594	1247.68	1	0.640967	1.47607	4767.94
6	1436	PC	PC	PC	1127011	1	41265	3.66145	735	1	0.136054	728	99.0476	6	0.816327	1132	1375	0.566341	0.0811805	0	(130L, 129L, 1505L, 1261L)	(828.6484719315073, 692.6119088456102)	0.544317	1197.9	1	0.724067	1.31047	4173.68
7	1437	PC	PC	PC	1287065	1	50809	3.94766	932	2	0.214592	920	98.7124	10	1.07296	1137	1769	0.556286	0.0630521	0	(128L, 122L, 1897L, 1259L)	(909.5252718394175, 707.8747685625823)	0.699181	1280.13	1	0.6399	-1.53156	5013.35
1	1704	2	SC	1	995600	1	3350	0.336481	137	0	0	136	99.2701	1	0.729927	857	2049	0.590657	0.0253722	0	(137L, 124L, 2186L, 981L)	(903.8559391321816, 566.1007231820008)	0.877377	1125.89	1	0.566973	1.46142	5111.19
3	1706	2	SC	1	1340705	1	5551	0.414036	88	2	2.27273	79	89.7727	7	7.95455	990	2421	0.585902	0.0377324	0	(132L, 133L, 2553L, 1123L)	(1123.9151782084798, 651.659362797931)	0.901567	1306.54	1	0.559375	1.49994	5893.64
4	1707	2	SC	1	1333864	1	3928	0.294483	61	0	0	59	96.7213	2	3.27869	1019	2341	0.569853	0.0307511	0	(116L, 132L, 2457L, 1151L)	(1036.5712883772258, 656.9212288509174)	0.851145	1303.2	1	0.55916	1.49675	5838
6	1709	2	SC	1	1072756	1	4848	0.45192	90	0	0	84	93.3333	6	6.66667	948	2308	0.590042	0.0280864	0	(126L, 122L, 2434L, 1070L)	(1046.7757821909177, 581.3405042712416)	0.897834	1168.71	1	0.490294	1.55505	5727.83
7	1710	2	SC	1	1652031	2	6859	0.415186	155	0	0	149	96.129	6	3.87097	1220	2289	0.600581	0.0503275	0	(131L, 124L, 2420L, 1344L)	(1151.1659865946826, 736.2763658793327)	0.827671	1450.32	1	0.591579	1.55178	6090
8	1711	2	SC	1	946178	1	2271	0.240018	63	0	0	61	96.8254	2	3.1746	823	1984	0.589692	0.0259593	0	(118L, 124L, 2102L, 947L)	(877.5822107468151, 541.8321309521042)	0.857751	1097.59	1	0.579471	1.53605	4943.42
9	1712	2	SC	1	1639961	2	7072	0.43123	220	0	0	217	98.6364	3	1.36364	988	2766	0.585296	0.0408872	0	(120L, 181L, 2886L, 1169L)	(1243.7009105704342, 703.5428586411506)	0.921435	1445.01	1	0.600101	1.48671	6725.53
10	1713	2	SC	1	1267612	1	7146	0.563737	79	0	0	75	94.9367	4	5.06329	1006	2200	0.589326	0.0264669	0	(162L, 153L, 2362L, 1159L)	(1056.637689608492, 645.1318573822274)	0.841894	1270.42	1	0.572751	1.50911	5654.38
11	1714	2	SC	1	1059842	1	1289	0.121622	34	0	0	33	97.0588	1	2.94118	924	2218	0.589397	0.0255952	0	(133L, 133L, 2351L, 1057L)	(1010.9831767376646, 580.7742805059622)	0.880771	1161.65	1	0.517139	-1.52441	5481.59
12	1715	2	SC	1	1403517	1	3319	0.236477	79	0	0	77	97.4684	2	2.53165	996	2477	0.592665	0.0340771	0	(139L, 151L, 2616L, 1147L)	(1110.1683221507114, 646.5468355566766)	0.891659	1336.79	1	0.568895	1.5177	6033.45
13	1716	2	SC	1	1622339	2	4446	0.274049	241	0	0	238	98.7552	3	1.24481	1117	2435	0.580259	0.0351845	0	(125L, 138L, 2560L, 1255L)	(1141.162051827639, 704.6000854322062)	0.858054	1437.23	0	0.596471	1.46122	6244.23
14	1717	2	SC	1	1328910	1	2900	0.218224	58	1	1.72414	53	91.3793	4	6.89655	1027	2450	0.572618	0.0323605	0	(133L, 138L, 2583L, 1165L)	(1032.0046361303625, 627.1618965919438)	0.858569	1300.78	1	0.528152	1.55249	6157.65
15	1718	2	SC	1	1981716	2	4635	0.233888	103	0	0	101	98.0583	2	1.94175	1396	2589	0.573529	0.040147	0	(132L, 152L, 2721L, 1548L)	(1180.7859284579627, 891.3133249163856)	0.852135	1588.46	1	0.548307	1.21852	6853.11
16	1719	2	SC	1	1560432	2	2426	0.15547	55	0	0	51	92.7273	4	7.27273	1153	2263	0.584812	0.0444313	0	(124L, 134L, 2387L, 1287L)	(1087.1504711515786, 714.780066032996)	0.808201	1409.54	1	0.598041	1.53846	6046.67
17	1720	2	SC	1	1142159	1	2746	0.240422	65	1	1.53846	62	95.3846	2	3.07692	889	2502	0.590052	0.0297707	0	(133L, 126L, 2635L, 1015L)	(1169.5396481575683, 573.6535771289286)	0.923869	1205.92	1	0.513497	1.56744	5940.99
18	1721	2	SC	1	1311993	1	7775	0.59261	154	0	0	143	92.8571	11	7.14286	981	2199	0.59132	0.0378743	0	(125L, 133L, 2324L, 1114L)	(1036.1051065059037, 651.7311045104661)	0.880406	1292.47	1	0.608187	1.53395	5808.94
20	1723	2	SC	1	1364481	1	2076	0.152146	59	0	0	58	98.3051	1	1.69492	1068	2469	0.582145	0.0296223	0	(127L, 133L, 2596L, 1201L)	(1073.662351472831, 685.7305488313872)	0.874164	1318.07	1	0.517458	1.4906	6204.59
21	1724	2	SC	1	1480246	1	6469	0.437022	109	0	0	105	96.3303	4	3.66972	938	2634	0.580883	0.0388684	0	(132L, 129L, 2766L, 1067L)	(1194.8288750653608, 569.258793470815)	0.930702	1372.85	1	0.599122	-1.45894	6365.62
22	1725	2	SC	1	1165037	1	2029	0.174158	37	0	0	35	94.5946	2	5.40541	826	2488	0.586893	0.0340208	0	(120L, 122L, 2608L, 948L)	(1119.0496619420671, 565.2838304706203)	0.938359	1217.94	1	0.566904	1.4738	5938.38
24	1727	2	SC	1	1771657	2	11247	0.634829	458	5	1.0917	449	98.0349	4	0.873362	1280	2479	0.594582	0.0536023	0	(125L, 129L, 2604L, 1409L)	(1197.5591635401208, 764.553516848916)	0.831032	1501.91	1	0.558333	-1.51274	6410.6
25	1728	2	SC	1	1656524	2	2733	0.164984	65	0	0	62	95.3846	3	4.61538	1178	2554	0.585089	0.032611	0	(119L, 123L, 2673L, 1301L)	(1125.1436990952138, 719.9163821351215)	0.859657	1452.29	1	0.550594	1.56656	6491.11
26	1729	2	SC	1	1656644	2	3275	0.197689	92	1	1.08696	89	96.7391	2	2.17391	1123	2592	0.584352	0.0324742	0	(129L, 124L, 2721L, 1247L)	(1182.5919823450301, 714.2417990829654)	0.886264	1452.34	1	0.569134	1.39798	6500.69
27	1730	2	SC	1	1645874	2	1841	0.111855	31	0	0	28	90.3226	3	9.67742	1205	2457	0.57322	0.0367894	0	(131L, 126L, 2588L, 1331L)	(1119.8661629018989, 730.0060089654494)	0.850061	1447.62	1	0.55591	1.56424	6267.27
29	1733	2	SC	1	970833	1	4548	0.468464	45	0	0	42	93.3333	3	6.66667	820	2385	0.622012	0.0285052	0	(125L, 132L, 2510L, 952L)	(929.0485294587226, 540.1086778055546)	0.910599	1111.8	1	0.496412	1.54038	5721.24
33	1737	2	SC	1	837989	1	2191	0.261459	39	0	0	35	89.7436	4	10.2564	787	1942	0.599385	0.03029	0	(121L, 134L, 2063L, 921L)	(885.3716540431915, 513.4852032663913)	0.880302	1032.94	1	0.548295	-1.56681	4709.48
34	1738	2	SC	1	716676	1	1986	0.277113	34	0	0	31	91.1765	3	8.82353	752	1763	0.592558	0.0208907	0	(123L, 126L, 1886L, 878L)	(802.2561575942267, 531.9299195173272)	0.863347	955.249	1	0.540571	1.41519	4409.15
35	1739	2	SC	1	1427007	1	3412	0.239102	62	0	0	59	95.1613	3	4.83871	1132	2422	0.58766	0.0397351	0	(125L, 121L, 2547L, 1253L)	(1059.1862702845885, 711.210987752688)	0.871054	1347.93	1	0.520482	1.24413	6359.17
36	1740	2	SC	1	1309302	1	6288	0.480256	112	1	0.892857	105	93.75	6	5.35714	1058	2140	0.587966	0.0324726	0	(131L, 129L, 2271L, 1187L)	(950.1533840168273, 657.607220488474)	0.808359	1291.14	-1	0.578283	1.48716	5790.68
38	1742	2	SC	1	1168907	1	5188	0.443833	277	0	0	275	99.278	2	0.722022	968	2312	0.580197	0.0278966	0	(126L, 131L, 2438L, 1099L)	(1005.5321407092266, 645.845463325996)	0.894178	1219.96	1	0.522296	1.43484	5683.84
39	1743	2	SC	1	985785	1	2085	0.211507	27	0	0	24	88.8889	3	11.1111	858	2112	0.600206	0.02866	0	(122L, 133L, 2234L, 991L)	(943.9595297148973, 571.7648097708933)	0.893952	1120.33	1	0.544003	1.45496	5144.94
40	1744	2	SC	1	1291786	1	1607	0.124401	52	0	0	51	98.0769	1	1.92308	955	2478	0.57371	0.0275415	0	(124L, 130L, 2602L, 1085L)	(1050.179225506392, 611.1945577673082)	0.897862	1282.48	1	0.545866	1.56306	6021.1
41	1745	2	SC	1	1245104	1	3059	0.245682	139	0	0	136	97.8417	3	2.15827	950	2354	0.59924	0.0335792	0	(136L, 147L, 2490L, 1097L)	(1073.6610403628933, 635.839288123723)	0.893467	1259.09	1	0.55677	1.51262	5790.67
43	1747	2	SC	1	874464	1	3238	0.370284	48	0	0	46	95.8333	2	4.16667	834	1969	0.587053	0.0250762	0	(134L, 126L, 2103L, 960L)	(831.2477300380576, 539.9693412193069)	0.859537	1055.18	1	0.532513	1.44129	4957.34
44	1748	2	SC	1	1003736	1	2330	0.232133	104	0	0	103	99.0385	1	0.961538	811	2052	0.575422	0.026726	0	(122L, 128L, 2174L, 939L)	(917.8521643141224, 551.6822341731292)	0.889181	1130.49	1	0.603144	1.52263	5127.68
45	1749	2	SC	1	1458981	1	5213	0.357304	141	0	0	138	97.8723	3	2.12766	1102	2408	0.5684	0.0308864	0	(130L, 133L, 2538L, 1235L)	(1099.0191633749857, 687.6989556409576)	0.856809	1362.95	1	0.549809	-1.55847	6132.66
47	1751	2	SC	1	1752131	2	3162	0.180466	85	0	0	83	97.6471	2	2.35294	1119	2570	0.586371	0.035162	0	(131L, 129L, 2701L, 1248L)	(1140.5333767851832, 686.1118980258897)	0.85869	1493.61	1	0.609261	1.50181	6479.11
49	1753	2	SC	1	1593068	2	3420	0.21468	90	0	0	86	95.5556	4	4.44444	1041	2916	0.592281	0.0322143	0	(126L, 126L, 3042L, 1167L)	(1217.8993012225467, 659.0463639970171)	0.919987	1424.2	0	0.524803	-1.56381	6995.96
50	1754	2	SC	1	1179645	1	1956	0.165813	45	0	0	43	95.5556	2	4.44444	968	2080	0.585687	0.0319159	0	(120L, 119L, 2200L, 1087L)	(944.0327123838103, 612.5763293194138)	0.845433	1225.55	1	0.585885	1.50681	5289.29
52	1756	2	SC	1	849640	1	3605	0.424297	59	0	0	56	94.9153	3	5.08475	819	2046	0.595358	0.027471	0	(132L, 131L, 2178L, 950L)	(869.8991973070948, 548.9910962289911)	0.884596	1040.09	1	0.507044	1.50776	5082.9
53	1757	2	SC	1	1256139	1	7048	0.561084	105	0	0	96	91.4286	9	8.57143	947	2469	0.58585	0.0308624	0	(132L, 124L, 2601L, 1071L)	(1058.7742073130441, 585.1050409230189)	0.914055	1264.66	1	0.537238	1.56297	6074.74
54	1758	2	SC	1	1969427	2	9730	0.494052	143	1	0.699301	134	93.7063	8	5.59441	1193	2864	0.598839	0.0449474	0	(119L, 130L, 2983L, 1323L)	(1216.9547005296465, 733.6462910277965)	0.873759	1583.53	1	0.576403	-1.52323	7336.99
56	1760	2	SC	1	771384	1	7117	0.922627	79	0	0	71	89.8734	8	10.1266	780	1838	0.59198	0.0228925	0	(160L, 178L, 1998L, 958L)	(862.2622390404779, 577.9209109859681)	0.882669	991.038	1	0.53806	1.4939	4561.42
57	1761	2	SC	1	1174670	1	3960	0.337116	68	0	0	64	94.1176	4	5.88235	999	2062	0.567033	0.0313978	0	(124L, 135L, 2186L, 1134L)	(904.4653119599548, 638.1827509002528)	0.822011	1222.96	1	0.570245	1.45018	5324.87
58	1762	2	SC	1	943635	1	1415	0.149952	46	0	0	45	97.8261	1	2.17391	864	2261	0.610533	0.0301052	0	(130L, 120L, 2391L, 984L)	(938.4213938652127, 545.3657250949784)	0.896404	1096.12	1	0.483047	-1.55997	5471.67
62	1766	2	SC	1	1637869	2	1821	0.111181	116	0	0	115	99.1379	1	0.862069	1089	2378	0.577886	0.0294979	0	(126L, 147L, 2504L, 1236L)	(1121.0927149851423, 690.6733694819305)	0.848539	1444.09	1	0.632469	1.49189	6138.06
63	1767	2	SC	1	1515375	2	2834	0.187016	65	0	0	61	93.8462	4	6.15385	1075	2487	0.58476	0.0391458	0	(127L, 134L, 2614L, 1209L)	(1126.7949603233524, 653.2369829250185)	0.878211	1389.04	1	0.566808	-1.46656	6188.4
64	1768	2	SC	1	987503	1	4396	0.445163	107	2	1.86916	101	94.3925	4	3.73832	880	1966	0.587585	0.0242406	0	(126L, 126L, 2092L, 1006L)	(882.1657179775657, 583.3105914614943)	0.860796	1121.31	1	0.570785	1.40878	4998.78
68	1772	2	SC	1	787181	1	3883	0.493279	107	0	0	101	94.3925	6	5.60748	790	1679	0.586303	0.0268179	0	(134L, 146L, 1813L, 936L)	(777.7199957824186, 536.4123295658812)	0.817814	1001.13	1	0.593467	1.51541	4441.03
69	1773	2	SC	1	977485	1	10104	1.03367	157	0	0	150	95.5414	7	4.4586	862	1961	0.62387	0.0352614	0	(124L, 129L, 2085L, 991L)	(947.4575875844642, 571.9093541077357)	0.883021	1115.6	1	0.578263	1.37146	4970.82
71	1775	2	SC	1	1202189	1	2202	0.183166	76	0	0	75	98.6842	1	1.31579	894	2489	0.586436	0.0289179	0	(119L, 129L, 2608L, 1023L)	(1118.516366394968, 582.17044158614)	0.911761	1237.2	1	0.540269	1.56551	5969.67
73	1777	2	SC	1	797155	1	1896	0.237846	35	2	5.71429	32	91.4286	1	2.85714	786	2094	0.591266	0.0254495	0	(128L, 126L, 2222L, 912L)	(877.4227220553092, 524.55272186714)	0.916136	1007.46	1	0.484332	1.31798	5120.52
78	1782	2	SC	1	907855	1	2812	0.309741	118	0	0	114	96.6102	4	3.38983	815	2189	0.595373	0.022657	0	(119L, 140L, 2308L, 955L)	(939.6972060516272, 563.2530822653397)	0.912886	1075.14	1	0.508877	1.34597	5330.62
79	1783	2	SC	1	577336	1	3295	0.570725	87	0	0	84	96.5517	3	3.44828	673	1671	0.605931	0.0234003	0	(122L, 119L, 1793L, 792L)	(763.6936134244183, 453.18430861751216)	0.887654	857.372	1	0.513378	1.50724	4079.29
80	1784	2	SC	1	746052	1	17248	2.3119	1113	0	0	1111	99.8203	2	0.179695	661	2301	0.579179	0.0371435	0	(125L, 126L, 2426L, 787L)	(970.6355187037901, 426.66220317082457)	0.956164	974.63	1	0.490514	1.43171	5445.36
81	1785	2	SC	1	951901	1	1961	0.206009	61	0	0	60	98.3607	1	1.63934	879	2002	0.603802	0.0297323	0	(150L, 147L, 2152L, 1026L)	(923.5372848647075, 601.4112055770505)	0.880327	1100.91	1	0.540927	-1.50963	5050.24
82	1786	2	SC	1	761973	1	7990	1.04859	44	0	0	41	93.1818	3	6.81818	762	2031	0.578566	0.0243467	0	(123L, 131L, 2154L, 893L)	(837.0940112051214, 510.11232418996474)	0.913145	984.974	1	0.492351	1.50141	4909.83
83	1788	2	SC	1	1194214	1	2350	0.196782	44	0	0	42	95.4545	2	4.54545	783	2563	0.598851	0.0368734	0	(125L, 135L, 2688L, 918L)	(1166.6886496055147, 534.5492750880495)	0.947567	1233.09	1	0.595075	1.46068	6065.32
85	1791	2	SC	1	1045805	1	2036	0.194683	97	0	0	94	96.9072	3	3.09278	895	2071	0.589192	0.0252006	0	(145L, 159L, 2216L, 1054L)	(980.4763086808726, 606.9054881168096)	0.868746	1153.93	0	0.564219	1.52042	5197.98
86	1792	2	SC	1	637696	1	4441	0.696413	82	0	0	75	91.4634	7	8.53659	697	1787	0.584846	0.0177583	0	(121L, 130L, 1908L, 827L)	(768.0541072862304, 489.1905484745082)	0.902224	901.077	0	0.511984	1.35209	4422.79
87	1793	2	SC	1	570592	1	877	0.1537	24	0	0	23	95.8333	1	4.16667	664	1538	0.586908	0.0202994	0	(129L, 129L, 1667L, 793L)	(711.207575640738, 461.8689729263642)	0.862308	852.35	1	0.558729	1.44105	3950.41
88	1794	2	SC	1	718065	1	1292	0.179928	28	0	0	27	96.4286	1	3.57143	660	2020	0.576162	0.0245441	0	(124L, 119L, 2144L, 779L)	(848.2355274243976, 451.00009469894786)	0.919432	956.174	1	0.538603	1.53929	4823.38
89	1795	2	SC	1	945271	1	2459	0.260137	87	0	0	83	95.4023	4	4.5977	833	2201	0.601942	0.0249487	0	(120L, 127L, 2321L, 960L)	(861.735206094337, 544.5061120038592)	0.879443	1097.07	1	0.515574	1.43415	5435.74
90	1796	2	SC	1	725422	1	3024	0.416861	61	0	0	58	95.082	3	4.91803	667	1864	0.597671	0.0239119	0	(128L, 123L, 1992L, 790L)	(848.8548568970889, 478.9673169548208)	0.913442	961.06	1	0.583471	1.52546	4560.59
92	1798	2	SC	1	579510	1	8598	1.48367	577	0	0	575	99.6534	2	0.34662	612	1702	0.63303	0.0359306	0	(120L, 132L, 1822L, 744L)	(762.3391140791358, 443.78738071819294)	0.921076	858.985	1	0.556352	1.43819	4073.92
94	1800	2	SC	1	867119	1	9809	1.13122	1300	4	0.307692	1294	99.5385	2	0.153846	811	2161	0.600546	0.029712	0	(119L, 134L, 2280L, 945L)	(906.2012122903546, 536.9121458531067)	0.910579	1050.74	0	0.49477	1.38029	5312.37
95	1801	2	SC	1	839873	1	3064	0.364817	43	0	0	38	88.3721	5	11.6279	778	2092	0.572621	0.022572	0	(124L, 120L, 2216L, 898L)	(968.2492055346463, 519.6160443305118)	0.940911	1034.1	1	0.516027	1.32317	5145.74
96	1802	2	SC	1	1057363	1	4193	0.396553	106	0	0	101	95.283	5	4.71698	866	2346	0.592474	0.0289179	0	(130L, 134L, 2476L, 1000L)	(1039.1558064732735, 609.0981819866971)	0.903062	1160.29	1	0.520449	1.40846	5680.35
98	1804	2	SC	1	808616	1	2399	0.29668	56	0	0	53	94.6429	3	5.35714	818	1889	0.615978	0.0254541	0	(127L, 140L, 2016L, 958L)	(848.3066746144029, 555.146358716622)	0.886414	1014.67	1	0.523308	1.35042	4757.77
100	1806	2	SC	1	569605	1	1550	0.272118	95	1	1.05263	93	97.8947	1	1.05263	590	1963	0.581895	0.0194775	0	(126L, 130L, 2089L, 720L)	(751.5033259890625, 393.433142265254)	0.933672	851.612	1	0.491815	1.45452	4704.71
1	1808	1	SC	1	1227717	1	7789	0.63443	123	1	0.813008	111	90.2439	11	8.94309	1020	2083	0.585014	0.0395401	0	(124L, 125L, 2207L, 1145L)	(934.092525394696, 658.1304722505267)	0.846975	1250.27	1	0.577842	1.41919	5269.03
3	1810	1	SC	1	1113576	1	6458	0.579933	357	0	0	355	99.4398	2	0.560224	931	2154	0.593549	0.0350423	0	(122L, 133L, 2276L, 1064L)	(953.1482395453925, 626.1876270681121)	0.864217	1190.73	0	0.555296	1.50093	5542.08
4	1811	1	SC	1	1640335	2	3937	0.240012	68	0	0	64	94.1176	4	5.88235	1102	2429	0.56822	0.0399174	0	(132L, 136L, 2561L, 1238L)	(1150.7910524374595, 725.9307964531636)	0.869151	1445.18	1	0.612807	1.46626	6239.05
5	1812	1	SC	1	1447750	1	7317	0.505405	162	0	0	157	96.9136	5	3.08642	1132	2319	0.579467	0.0367138	0	(119L, 126L, 2438L, 1258L)	(1041.1701295113107, 702.011015714039)	0.809479	1357.69	1	0.551501	1.53193	6113.88
7	1814	1	SC	1	944992	1	2025	0.214288	76	0	0	75	98.6842	1	1.31579	887	2025	0.580372	0.0327269	0	(127L, 129L, 2152L, 1016L)	(862.7837600741593, 565.0936664014087)	0.863449	1096.91	1	0.526114	1.50882	5057.22
9	1816	1	SC	1	1529403	2	5832	0.381325	147	0	0	141	95.9184	6	4.08163	1174	2235	0.587052	0.0465785	0	(133L, 128L, 2368L, 1302L)	(1008.9478822782485, 718.3693905399689)	0.795662	1395.46	1	0.582876	1.53887	6029.57
10	1818	1	SC	1	1705964	2	11693	0.685419	529	2	0.378072	520	98.2987	7	1.32325	1124	2390	0.585362	0.0455639	0	(120L, 121L, 2510L, 1245L)	(1149.4518395464384, 669.6563813773327)	0.868887	1473.8	1	0.635047	1.56495	6111.84
11	1819	1	SC	1	777889	1	2842	0.365348	31	0	0	26	83.871	5	16.129	802	1761	0.601128	0.0265302	0	(129L, 124L, 1890L, 926L)	(823.3439668127457, 530.2683339139646)	0.864221	995.208	1	0.550787	1.55666	4369.16
12	1820	1	SC	1	1616902	2	7349	0.454511	210	0	0	205	97.619	5	2.38095	1136	2872	0.583394	0.0328843	0	(132L, 136L, 3004L, 1272L)	(1199.369429934529, 725.5007545293407)	0.880485	1434.82	1	0.495588	1.55246	7091.8
13	1821	1	SC	1	1238428	1	3906	0.3154	50	0	0	46	92	4	8	983	2278	0.612223	0.0330449	0	(132L, 125L, 2410L, 1108L)	(997.522389674652, 626.2402343939252)	0.8741	1255.71	1	0.553049	1.46911	5642.67
14	1822	1	SC	1	1192402	1	7957	0.667309	93	4	4.30108	76	81.7204	13	13.9785	1015	2369	0.582831	0.0304255	0	(120L, 118L, 2489L, 1133L)	(996.4527298679473, 611.4146487510085)	0.886015	1232.16	1	0.495897	1.54627	5857.32
15	1823	1	SC	1	1086640	1	3220	0.296326	51	0	0	46	90.1961	5	9.80392	797	2620	0.583393	0.0325478	0	(128L, 133L, 2748L, 930L)	(1028.9874788338363, 530.0364720606641)	0.931978	1176.25	1	0.520387	-1.53958	6198.54
16	1825	1	SC	1	1372966	1	2913	0.212168	115	2	1.73913	112	97.3913	1	0.869565	1004	2916	0.571575	0.0253251	0	(119L, 125L, 3035L, 1129L)	(1063.8377964203046, 632.7071289456549)	0.904232	1322.16	1	0.468963	1.56808	7153.67
17	1826	1	SC	1	804164	1	1908	0.237265	22	0	0	21	95.4545	1	4.54545	749	1791	0.597142	0.0380353	0	(123L, 120L, 1914L, 869L)	(831.3167115165563, 495.9453643784104)	0.870212	1011.88	1	0.59947	-1.55517	4448.07
18	1827	1	SC	1	828067	1	2053	0.247927	39	0	0	37	94.8718	2	5.12821	786	1991	0.589606	0.033681	0	(132L, 131L, 2123L, 917L)	(892.5131541288325, 550.3633256729227)	0.893868	1026.8	1	0.529141	1.55614	4794.57
19	1828	1	SC	1	746916	1	2616	0.35024	109	1	0.917431	106	97.2477	2	1.83486	831	1774	0.580688	0.0249866	0	(118L, 132L, 1892L, 963L)	(735.6795757488125, 551.2311317470774)	0.823674	975.194	1	0.506661	-1.56635	4535.75
21	1830	1	SC	1	1375938	1	3637	0.264329	62	0	0	59	95.1613	3	4.83871	971	2854	0.582441	0.0226191	0	(140L, 135L, 2994L, 1106L)	(1138.5858614268957, 669.4198212419454)	0.924944	1323.59	1	0.496507	1.53365	6976.1
23	1832	1	SC	1	996030	1	9442	0.947963	269	1	0.371747	255	94.7955	13	4.83271	832	2064	0.619674	0.0448666	0	(130L, 120L, 2194L, 952L)	(928.1130488037509, 522.8640864230997)	0.888554	1126.14	1	0.580015	1.46891	5115.59
24	1833	1	SC	1	1296597	1	4188	0.322999	45	0	0	41	91.1111	4	8.88889	972	2462	0.579184	0.0398367	0	(131L, 136L, 2593L, 1108L)	(1111.1519261574722, 610.9965093240228)	0.924147	1284.87	1	0.541815	1.55936	6002.57
25	1834	1	SC	1	705371	1	6037	0.855862	584	0	0	582	99.6575	2	0.342466	737	1698	0.567648	0.0266034	0	(121L, 134L, 1819L, 871L)	(761.2300562399078, 519.865613981862)	0.864785	947.685	1	0.563654	1.41899	4341.91
26	1835	1	SC	1	1233945	1	1752	0.141984	28	1	3.57143	25	89.2857	2	7.14286	984	2164	0.582554	0.0369804	0	(129L, 121L, 2293L, 1105L)	(1011.341829660155, 622.5819789374729)	0.883422	1253.44	1	0.579487	1.50192	5419.04
27	1836	1	SC	1	1438830	1	2983	0.207321	52	0	0	50	96.1538	2	3.84615	1092	2503	0.600613	0.0406661	0	(125L, 122L, 2628L, 1214L)	(1082.9868122015805, 688.5425512395489)	0.889238	1353.5	1	0.526412	1.53604	6256.63
28	1837	1	SC	1	1167789	1	2243	0.192072	60	1	1.66667	57	95	2	3.33333	990	2241	0.590816	0.0370399	0	(125L, 131L, 2366L, 1121L)	(962.2701515427873, 631.3784930325598)	0.860225	1219.37	1	0.526365	1.54731	5654.93
29	1838	1	SC	1	1419915	1	1765	0.124303	48	0	0	47	97.9167	1	2.08333	1090	2442	0.575096	0.0346024	0	(129L, 125L, 2571L, 1215L)	(1042.8171770845438, 670.2501811728167)	0.874055	1344.58	1	0.533446	-1.55676	6126.27
31	1840	1	SC	1	1344628	1	5453	0.40554	56	0	0	53	94.6429	3	5.35714	1006	2339	0.581505	0.0267954	0	(133L, 130L, 2472L, 1136L)	(1110.0938787530827, 608.0421730024958)	0.881236	1308.45	1	0.571444	-1.52661	5782.5
32	1841	1	SC	1	1353253	1	4139	0.305856	84	0	0	82	97.619	2	2.38095	1044	2271	0.602908	0.0360835	0	(132L, 150L, 2403L, 1194L)	(1022.6641145447304, 666.8053734224125)	0.858682	1312.64	1	0.57077	1.44287	5734.94
33	1842	1	SC	1	1267394	1	12848	1.01373	157	0	0	147	93.6306	10	6.36943	936	2456	0.603255	0.0441865	0	(126L, 147L, 2582L, 1083L)	(1097.2112815746327, 621.2585912510237)	0.925906	1270.31	1	0.551325	1.56056	5950
35	1844	1	SC	1	937584	1	4261	0.454466	75	0	0	72	96	3	4	857	2111	0.586575	0.0346364	0	(122L, 129L, 2233L, 986L)	(909.3029477892114, 578.158924427038)	0.893684	1092.6	1	0.518252	-1.52965	5178.71
36	1845	1	SC	1	1593721	2	8116	0.509248	217	1	0.460829	211	97.235	5	2.30415	1007	2671	0.598485	0.0392329	0	(120L, 126L, 2791L, 1133L)	(1252.7942952373721, 645.6208985136043)	0.911732	1424.5	1	0.592528	1.47917	6513.92
37	1846	1	SC	1	1248386	1	2453	0.196494	41	0	0	38	92.6829	3	7.31707	962	2390	0.579896	0.0307464	0	(131L, 129L, 2521L, 1091L)	(1032.7655620937755, 611.0164965002812)	0.888929	1260.75	1	0.54297	1.53705	5808.41
39	1848	1	SC	1	578631	1	2958	0.511207	45	0	0	42	93.3333	3	6.66667	633	1762	0.60212	0.0201665	0	(118L, 122L, 1880L, 755L)	(769.7741548586232, 445.8713013993374)	0.917035	858.333	1	0.518791	1.53508	4212.49
40	1849	1	SC	1	717637	1	2218	0.30907	30	0	0	26	86.6667	4	13.3333	774	1715	0.614334	0.0251651	0	(162L, 162L, 1877L, 936L)	(801.5968491033768, 570.5782199078365)	0.861013	955.889	1	0.540629	1.45046	4290.86
41	1850	1	SC	1	804264	1	6384	0.793769	79	0	0	72	91.1392	7	8.86076	812	1738	0.573209	0.0229173	0	(132L, 128L, 1870L, 940L)	(781.8873864800613, 534.6117332119801)	0.822356	1011.94	1	0.569892	1.42183	4541.97
42	1851	1	SC	1	1838111	2	4100	0.223055	136	0	0	134	98.5294	2	1.47059	1149	2700	0.591234	0.0389698	0	(126L, 123L, 2826L, 1272L)	(1249.5984605935114, 709.9040019889985)	0.867461	1529.82	1	0.592499	1.56638	6797.86
43	1852	1	SC	1	1163932	1	2444	0.209978	29	0	0	26	89.6552	3	10.3448	895	2091	0.590337	0.0387241	0	(121L, 123L, 2212L, 1018L)	(976.2048126522856, 585.1105202022111)	0.884438	1217.36	1	0.621943	1.53915	5168.82
44	1853	1	SC	1	1557258	2	5256	0.337516	87	0	0	84	96.5517	3	3.44828	1081	2374	0.585859	0.0343955	0	(120L, 135L, 2494L, 1216L)	(1108.5601358284882, 668.3935719065178)	0.885545	1408.11	1	0.606812	1.32231	6046.37
45	1854	1	SC	1	1192882	1	2941	0.246546	74	0	0	70	94.5946	4	5.40541	1041	2064	0.585968	0.0285003	0	(119L, 134L, 2183L, 1175L)	(881.1169378027332, 648.1285315731145)	0.801708	1232.41	1	0.555184	1.49979	5335.28
49	1858	1	SC	1	1079209	1	1296	0.120088	44	0	0	43	97.7273	1	2.27273	894	2120	0.58971	0.0398743	0	(129L, 123L, 2249L, 1017L)	(981.901698373531, 596.6132093042219)	0.882852	1172.22	1	0.569419	1.50547	5283.71
50	1859	1	SC	1	1403531	1	4132	0.2944	48	0	0	44	91.6667	4	8.33333	1097	2482	0.588799	0.0346746	0	(121L, 127L, 2603L, 1224L)	(1080.5108836213806, 670.0052909412047)	0.863204	1336.8	1	0.515482	1.4756	6172.15
51	1860	1	SC	1	1654195	2	6906	0.417484	151	1	0.662252	147	97.351	3	1.98675	1096	2735	0.580191	0.0386734	0	(119L, 135L, 2854L, 1231L)	(1193.0070118698218, 691.9072328232161)	0.908099	1451.27	1	0.551847	1.48713	6689.38
52	1861	1	SC	1	1019887	1	7663	0.751358	87	0	0	79	90.8046	8	9.1954	865	2231	0.576152	0.036408	0	(127L, 177L, 2358L, 1042L)	(969.9164328989388, 587.2713506496308)	0.911049	1139.54	1	0.52849	1.49985	5354.66
53	1862	1	SC	1	1068927	1	6824	0.638397	191	0	0	190	99.4764	1	0.52356	932	2079	0.614544	0.0418996	0	(125L, 153L, 2204L, 1085L)	(953.668155075136, 611.4555998679049)	0.866918	1166.62	1	0.551668	1.53493	5255.67
55	1864	1	SC	1	705537	1	1711	0.24251	20	0	0	18	90	2	10	706	1985	0.58541	0.0265146	0	(124L, 131L, 2109L, 837L)	(862.0242708745253, 482.1545418596048)	0.919619	947.796	1	0.503448	1.41332	4754.92
56	1865	1	SC	1	1045629	1	2683	0.256592	82	1	1.21951	79	96.3415	2	2.43902	864	2139	0.572511	0.0346737	0	(119L, 123L, 2258L, 987L)	(949.1008455197781, 562.589606829956)	0.893047	1153.84	1	0.565787	1.55436	5191.5
57	1866	1	SC	1	980458	1	2919	0.297718	44	0	0	41	93.1818	3	6.81818	863	2026	0.624534	0.0367583	0	(134L, 137L, 2160L, 1000L)	(875.4407582986727, 571.412955985876)	0.87194	1117.3	1	0.560762	1.48018	5102.27
58	1867	1	SC	1	890764	1	2513	0.282117	52	3	5.76923	47	90.3846	2	3.84615	877	1776	0.632592	0.0441209	0	(124L, 132L, 1900L, 1009L)	(854.7121212801595, 600.8827220228927)	0.857274	1064.97	1	0.5719	1.38755	4584.53
60	1869	1	SC	1	1155682	1	3879	0.335646	45	0	0	42	93.3333	3	6.66667	1006	2099	0.575738	0.0283526	0	(125L, 119L, 2224L, 1125L)	(954.6326325061739, 632.3350402619405)	0.81584	1213.04	1	0.547303	1.49014	5342.95
61	1870	1	SC	1	670473	1	4520	0.674151	103	1	0.970874	99	96.1165	3	2.91262	693	1858	0.582888	0.0347636	0	(124L, 123L, 1982L, 816L)	(821.5399665609204, 470.9157758776267)	0.919655	923.944	1	0.520718	-1.5427	4485.04
63	1872	1	SC	1	709827	1	2391	0.336843	41	0	0	38	92.6829	3	7.31707	755	1693	0.598324	0.0272031	0	(125L, 127L, 1818L, 882L)	(753.2179080254766, 505.57892838677594)	0.86705	950.673	1	0.555327	1.4457	4270.68
64	1874	1	SC	1	1474847	1	7744	0.525071	197	0	0	193	97.9695	4	2.03046	1113	2561	0.585221	0.0257625	0	(121L, 134L, 2682L, 1247L)	(1172.0114350844528, 708.2535747775871)	0.881813	1370.34	1	0.517419	1.47081	6460.09
68	1879	1	SC	1	1579934	2	6372	0.403308	119	2	1.68067	112	94.1176	5	4.20168	1174	2455	0.585674	0.0313587	0	(118L, 130L, 2573L, 1304L)	(1088.336127964839, 719.2332224004294)	0.832485	1418.32	1	0.548175	-1.55278	6207.01
69	1880	1	SC	1	1175951	1	3605	0.30656	62	0	0	58	93.5484	4	6.45161	974	2217	0.593265	0.033382	0	(126L, 126L, 2343L, 1100L)	(983.0985610795008, 621.170449278924)	0.873441	1223.63	1	0.544584	1.56753	5493.37
70	1881	1	SC	1	648231	1	1779	0.274439	38	0	0	36	94.7368	2	5.26316	683	1924	0.588994	0.0180808	0	(115L, 120L, 2039L, 803L)	(767.4077342799095, 467.17293218004073)	0.909609	908.49	1	0.493292	1.50505	4636.91
71	1882	1	SC	1	1653977	2	7269	0.439486	181	0	0	178	98.3425	3	1.65746	1119	2567	0.595946	0.0453275	0	(135L, 133L, 2702L, 1252L)	(1155.0556428535583, 667.5917174180778)	0.891595	1451.18	1	0.575802	1.54708	6418.8
72	1884	1	SC	1	1147943	1	1663	0.144868	38	0	0	37	97.3684	1	2.63158	825	2534	0.602258	0.0325308	0	(122L, 151L, 2656L, 976L)	(1082.0187317662985, 595.8200616232688)	0.923109	1208.97	1	0.549111	1.54983	5979.9
77	1889	1	SC	1	872342	1	4584	0.525482	38	0	0	33	86.8421	5	13.1579	843	1801	0.584946	0.0303244	0	(123L, 121L, 1924L, 964L)	(850.8237124889092, 540.1039706903944)	0.859998	1053.9	1	0.574573	-1.53872	4533.01
78	1890	1	SC	1	1200323	1	8200	0.683149	113	2	1.76991	102	90.2655	9	7.9646	933	2357	0.581475	0.0375899	0	(132L, 144L, 2489L, 1077L)	(1097.4486717325253, 621.9117062657301)	0.910436	1236.24	1	0.545829	1.52286	5686.48
79	1891	1	SC	1	1128009	1	4916	0.435812	69	0	0	65	94.2029	4	5.7971	1029	2336	0.580851	0.0275921	0	(124L, 123L, 2460L, 1152L)	(899.5291739693566, 656.7272167154695)	0.83378	1198.43	1	0.469272	1.5024	5981.27
80	1893	1	SC	1	1161752	1	2968	0.255476	32	0	0	29	90.625	3	9.375	963	2160	0.580832	0.0346803	0	(120L, 125L, 2280L, 1088L)	(975.4860701767675, 616.3077799736949)	0.867355	1216.22	1	0.558513	-1.55637	5351.96
82	1895	1	SC	1	1391579	1	3210	0.230673	94	0	0	92	97.8723	2	2.12766	1117	2344	0.572749	0.0342887	0	(134L, 131L, 2478L, 1248L)	(1040.5035402230128, 712.3262746850879)	0.830311	1331.09	1	0.531492	1.48435	6119.82
85	1898	1	SC	1	1192700	1	2912	0.244152	26	0	0	21	80.7692	5	19.2308	943	2521	0.587411	0.0271109	0	(133L, 133L, 2654L, 1076L)	(1095.1601240882032, 616.5751001928397)	0.907014	1232.31	1	0.501703	1.5547	6011.22
86	1899	1	SC	1	1427504	1	6221	0.435796	123	0	0	117	95.122	6	4.87805	1062	2505	0.603811	0.0348028	0	(129L, 123L, 2634L, 1185L)	(1088.578855120546, 682.8727239993723)	0.885308	1348.17	1	0.536593	1.50346	6211.57
87	1901	1	SC	1	1244545	1	4592	0.36897	183	0	0	181	98.9071	2	1.0929	1005	2522	0.589494	0.024721	0	(122L, 124L, 2644L, 1129L)	(1013.8978204886123, 628.4390142582229)	0.880898	1258.81	1	0.49102	-1.55413	6237.09
88	1902	1	SC	1	2002014	2	6539	0.326621	98	1	1.02041	93	94.898	4	4.08163	1248	2770	0.594036	0.0504248	0	(131L, 125L, 2901L, 1373L)	(1291.063649405049, 759.411212908601)	0.882724	1596.57	1	0.579126	1.45222	11399
89	1903	1	SC	1	988567	1	6517	0.659237	56	0	0	49	87.5	7	12.5	802	2133	0.576958	0.0339018	0	(130L, 130L, 2263L, 932L)	(964.4802770070213, 527.3983756285613)	0.910411	1121.91	1	0.577884	1.45223	5162.45
90	1904	1	SC	1	889903	1	3151	0.354084	41	0	0	36	87.8049	5	12.1951	829	2093	0.593866	0.030914	0	(136L, 159L, 2229L, 988L)	(940.3080436856601, 573.3699099789528)	0.909515	1064.45	1	0.512884	1.40091	5051.94
92	1906	1	SC	1	1058993	1	4025	0.380078	91	0	0	89	97.8022	2	2.1978	942	2059	0.589868	0.0233343	0	(129L, 124L, 2188L, 1066L)	(948.6888997377697, 607.0543827957314)	0.841361	1161.19	1	0.545991	-1.56351	5178.58
94	1908	1	SC	1	1654956	2	4329	0.261578	128	1	0.78125	124	96.875	3	2.34375	1181	2686	0.578955	0.0309874	0	(124L, 125L, 2810L, 1306L)	(1090.829471599245, 703.8111188454557)	0.850933	1451.6	1	0.521712	1.43537	6730.35
96	1910	1	SC	1	888054	1	3297	0.371261	42	0	0	40	95.2381	2	4.7619	843	2097	0.601707	0.0329397	0	(133L, 133L, 2230L, 976L)	(897.3907971812525, 550.1320223770176)	0.894592	1063.35	1	0.502358	1.56264	5060.29
98	1912	1	SC	1	587941	1	2059	0.350205	32	0	0	30	93.75	2	6.25	703	1658	0.596659	0.0226344	0	(126L, 139L, 1784L, 842L)	(749.8857351332872, 488.11254190471493)	0.874259	865.211	1	0.504422	1.54484	4093.09
99	1913	1	SC	1	895245	1	1190	0.132925	21	0	0	20	95.2381	1	4.7619	741	2120	0.611783	0.0287818	0	(117L, 127L, 2237L, 868L)	(943.0773844031522, 507.990708688683)	0.922124	1067.64	1	0.569886	1.52093	5082.15
100	1914	1	SC	1	585043	1	1473	0.251776	20	0	0	17	85	3	15	667	1590	0.584166	0.0238774	0	(118L, 121L, 1708L, 788L)	(756.2784906408589, 447.76047230716375)	0.889227	863.076	1	0.551652	1.49108	3868.6
2	1916	3	SC	1	1140333	1	4944	0.433558	115	0	0	112	97.3913	3	2.6087	930	2173	0.635517	0.043733	0	(134L, 126L, 2307L, 1056L)	(962.3113055572363, 596.8211829351602)	0.884163	1204.96	1	0.564273	1.45324	5442.01
4	1918	3	SC	1	2187964	2	5452	0.249181	167	1	0.598802	164	98.2036	2	1.1976	1255	3018	0.596572	0.0432007	0	(130L, 135L, 3148L, 1390L)	(1375.2024695104672, 769.7789209511674)	0.908135	1669.07	1	0.577667	1.49067	7534.94
5	1919	3	SC	1	1270465	1	5766	0.45385	114	1	0.877193	109	95.614	4	3.50877	1052	2239	0.63847	0.042119	0	(125L, 169L, 2364L, 1221L)	(987.4551065948294, 686.2916318041032)	0.855483	1271.85	1	0.539378	-1.55185	5728.99
6	1920	3	SC	1	1169577	1	2118	0.181091	46	0	0	44	95.6522	2	4.34783	970	2237	0.615422	0.0394628	0	(135L, 123L, 2372L, 1093L)	(995.0327374768826, 594.6220411311098)	0.872612	1220.31	1	0.539003	-1.46677	5521.54
8	1922	3	SC	1	1592007	2	2672	0.167838	77	1	1.2987	75	97.4026	1	1.2987	1141	2547	0.601024	0.0368574	0	(124L, 125L, 2671L, 1266L)	(1196.2790948783518, 665.4689602495466)	0.860028	1423.73	1	0.547811	-1.51812	6435.48
9	1923	3	SC	1	1419697	1	2702	0.190322	61	0	0	60	98.3607	1	1.63934	1028	2688	0.600273	0.0378327	0	(131L, 131L, 2819L, 1159L)	(1114.014758783036, 651.0578743210699)	0.901778	1344.48	1	0.513775	-1.54071	6506.85
12	1927	3	SC	1	1136837	1	1774	0.156047	55	0	0	53	96.3636	2	3.63636	783	2265	0.604564	0.0327165	0	(135L, 126L, 2400L, 909L)	(1056.872592992663, 536.5750754065887)	0.927324	1203.11	1	0.641015	-1.5314	5489.04
14	1929	3	SC	1	1003036	1	2912	0.290319	80	0	0	77	96.25	3	3.75	830	2336	0.596748	0.0310772	0	(131L, 133L, 2467L, 963L)	(977.1088455449257, 547.3220931252716)	0.91249	1130.09	1	0.517328	-1.53371	5651.81
15	1930	3	SC	1	1397692	1	1714	0.122631	48	0	0	47	97.9167	1	2.08333	1058	2663	0.601072	0.0358716	0	(119L, 130L, 2782L, 1188L)	(1119.4434052709753, 667.9348111028753)	0.891866	1334.02	1	0.496083	-1.48836	6551.77
17	1932	3	SC	1	1167412	1	3239	0.277451	64	0	0	61	95.3125	3	4.6875	922	2367	0.594734	0.0368521	0	(125L, 141L, 2492L, 1063L)	(990.3932810353157, 592.3145761736216)	0.892482	1219.18	1	0.534928	-1.51896	5857.95
18	1933	3	SC	1	1227165	1	2657	0.216515	41	1	2.43902	37	90.2439	3	7.31707	873	2913	0.630086	0.0299944	0	(118L, 147L, 3031L, 1020L)	(1140.2278454812515, 577.4412511764922)	0.93804	1249.99	1	0.482557	-1.46412	6807.06
19	1934	3	SC	1	997022	1	2683	0.269101	56	0	0	54	96.4286	2	3.57143	829	2305	0.592251	0.02884	0	(119L, 134L, 2424L, 963L)	(963.7738725925807, 551.5810122544939)	0.907385	1126.7	1	0.52177	-1.54195	5573.85
22	1937	3	SC	1	702185	1	1309	0.186418	28	1	3.57143	25	89.2857	2	7.14286	747	1784	0.614555	0.0254942	0	(142L, 134L, 1926L, 881L)	(822.790424175965, 506.55780456717247)	0.89357	945.542	1	0.52691	1.56116	4352.86
24	1939	3	SC	1	1393851	1	3102	0.222549	68	0	0	64	94.1176	4	5.88235	1030	2686	0.600025	0.0309719	0	(132L, 127L, 2818L, 1157L)	(1083.7449569573791, 653.3586617220923)	0.891323	1332.18	1	0.503817	-1.55281	6489.95
25	1940	3	SC	1	1103127	1	2698	0.244577	55	0	0	51	92.7273	4	7.27273	869	2129	0.586706	0.0301946	0	(129L, 122L, 2258L, 991L)	(1047.9915657943284, 567.3953588299444)	0.904013	1185.13	1	0.596252	1.52934	5207.95
27	1942	3	SC	1	1040076	1	5067	0.487176	180	0	0	178	98.8889	2	1.11111	859	2123	0.636252	0.0403355	0	(129L, 132L, 2252L, 991L)	(954.3632523007934, 584.2163995708006)	0.893197	1150.77	1	0.570324	-1.5274	5259.72
29	1944	3	SC	1	1136044	1	2033	0.178954	44	0	0	43	97.7273	1	2.27273	933	2585	0.618199	0.04372	0	(117L, 132L, 2702L, 1065L)	(1043.9219352419448, 599.8545681329244)	0.932532	1202.69	1	0.471035	-1.5514	6188.53
30	1945	3	SC	1	1458104	1	6941	0.476029	128	0	0	120	93.75	8	6.25	1134	2481	0.62606	0.0449984	0	(123L, 122L, 2604L, 1256L)	(1041.5731257852663, 682.18469395873)	0.855104	1362.54	1	0.518261	1.47056	6714.87
32	1947	3	SC	1	1441035	1	1811	0.125674	35	0	0	34	97.1429	1	2.85714	1064	2425	0.607617	0.0363129	0	(131L, 129L, 2556L, 1193L)	(1057.1489415593653, 677.8187393088995)	0.865452	1354.54	1	0.558497	1.42192	6090.55
33	1948	3	SC	1	1567048	2	5179	0.330494	268	0	0	266	99.2537	2	0.746269	1065	2831	0.605445	0.0352007	0	(125L, 133L, 2956L, 1198L)	(1181.4997996232407, 658.5363677436811)	0.900595	1412.53	1	0.519748	1.5234	7124.68
34	1949	3	SC	1	980947	1	3274	0.333759	65	1	1.53846	60	92.3077	4	6.15385	847	2131	0.607238	0.0300742	0	(153L, 168L, 2284L, 1015L)	(951.3759214310253, 589.5902357619728)	0.887287	1117.58	1	0.543474	1.52136	5250.53
36	1951	3	SC	1	954026	1	2268	0.237729	52	0	0	50	96.1538	2	3.84615	861	2096	0.60984	0.0229137	0	(148L, 150L, 2244L, 1011L)	(924.8303851257723, 587.1763316723025)	0.90037	1102.14	1	0.528647	1.54524	5150.4
37	1953	3	SC	1	1275436	1	3720	0.291665	52	0	0	49	94.2308	3	5.76923	836	2891	0.631692	0.0375775	0	(116L, 128L, 3007L, 964L)	(1176.1852229355295, 549.854198877874)	0.941862	1274.34	1	0.527721	1.52152	6689.46
38	1954	3	SC	1	824936	1	1536	0.186196	15	0	0	14	93.3333	1	6.66667	681	2393	0.615196	0.0272584	0	(131L, 122L, 2524L, 803L)	(996.0997362219615, 470.58896084059853)	0.953907	1024.86	1	0.50621	1.52475	5546.8
39	1955	3	SC	1	1189284	1	2702	0.227196	64	0	0	63	98.4375	1	1.5625	945	2337	0.615867	0.0283639	0	(122L, 126L, 2459L, 1071L)	(1017.831418735979, 606.6542684505972)	0.881498	1230.55	1	0.538512	1.54804	5777.21
40	1956	3	SC	1	1035661	1	6041	0.583299	288	0	0	280	97.2222	8	2.77778	843	2180	0.603929	0.0246412	0	(126L, 133L, 2306L, 976L)	(965.7067225665542, 542.8262327151452)	0.888397	1148.32	1	0.563551	1.50798	5493.91
42	1959	3	SC	1	1582276	2	2230	0.140936	52	0	0	50	96.1538	2	3.84615	1178	2853	0.592604	0.0388711	0	(125L, 134L, 2978L, 1312L)	(1185.9957763373773, 727.4337599761357)	0.893058	1419.37	1	0.470799	1.48027	7022.47
43	1960	3	SC	1	1034891	1	2793	0.269883	64	0	0	63	98.4375	1	1.5625	852	2264	0.609956	0.0249756	0	(125L, 119L, 2389L, 971L)	(948.2711000482176, 522.4102161483673)	0.898351	1147.9	1	0.536511	1.48507	5567.33
44	1961	3	SC	1	930846	1	3232	0.347211	69	0	0	66	95.6522	3	4.34783	804	2364	0.594089	0.0345034	0	(119L, 136L, 2483L, 940L)	(955.7800012032066, 527.6519585409402)	0.916906	1088.66	1	0.48975	1.44233	5677.35
45	1962	3	SC	1	1257220	1	3569	0.28388	87	0	0	83	95.4023	4	4.5977	1021	2263	0.609556	0.038538	0	(131L, 133L, 2394L, 1154L)	(1017.5856691748461, 662.1657180127584)	0.878308	1265.2	1	0.544128	1.44274	5702.77
46	1963	3	SC	1	1070026	1	1816	0.169716	40	0	0	38	95	2	5	750	2301	0.624956	0.0435915	0	(130L, 134L, 2431L, 884L)	(1039.9831303164597, 516.4352464332642)	0.933158	1167.22	1	0.620035	1.54875	5531.17
47	1964	3	SC	1	752873	1	2450	0.32542	56	0	0	53	94.6429	3	5.35714	717	2191	0.607624	0.0204726	0	(121L, 127L, 2312L, 844L)	(831.108804539411, 474.3841856461847)	0.915377	979.075	1	0.479248	1.545	5218.3
48	1965	3	SC	1	1328073	1	3250	0.244715	104	0	0	102	98.0769	2	1.92308	1059	2466	0.592524	0.0379906	0	(126L, 124L, 2592L, 1183L)	(1023.3602429986906, 652.6518504630393)	0.870192	1300.37	1	0.508549	1.53799	6103.51
49	1966	3	SC	1	655256	1	2077	0.316975	54	0	0	52	96.2963	2	3.7037	688	1980	0.615432	0.0190902	0	(132L, 155L, 2112L, 843L)	(848.8508155591097, 492.97825430060925)	0.925462	913.399	1	0.481014	1.53071	4694.89
51	1968	3	SC	1	1168500	1	2972	0.254343	108	0	0	106	98.1481	2	1.85185	820	2471	0.609632	0.0360648	0	(132L, 121L, 2603L, 941L)	(1099.9059212665811, 528.5826880616174)	0.927205	1219.75	1	0.57669	1.5415	6211.23
52	1969	3	SC	1	1558919	2	4054	0.260052	93	2	2.15054	86	92.4731	5	5.37634	1087	2554	0.602758	0.0361606	0	(126L, 134L, 2680L, 1221L)	(1058.284140484528, 677.7844647476874)	0.873194	1408.86	1	0.56153	-1.55386	6413
55	1972	3	SC	1	1239274	1	24783	1.9998	1240	20	1.6129	1212	97.7419	8	0.645161	1073	2147	0.619147	0.0510198	0	(129L, 121L, 2276L, 1194L)	(913.1670978330861, 659.1231285413879)	0.817407	1256.14	1	0.537942	1.44645	5634.92
56	1973	3	SC	1	1096560	1	2355	0.214763	52	0	0	50	96.1538	2	3.84615	858	2413	0.598154	0.0290393	0	(138L, 154L, 2551L, 1012L)	(962.0141177865324, 598.3280978697017)	0.905085	1181.6	1	0.529649	-1.48339	5928.77
58	1974	3	SC	1	1363567	1	2211	0.162148	62	2	3.22581	59	95.1613	1	1.6129	938	2857	0.590265	0.038871	0	(125L, 134L, 2982L, 1072L)	(1322.0768374417978, 603.347685885622)	0.955266	1317.63	1	0.508819	1.53378	6856.73
59	1975	3	SC	1	761388	1	5824	0.764919	69	0	0	67	97.1014	2	2.89855	760	2135	0.619759	0.0331837	0	(126L, 124L, 2261L, 884L)	(880.0772221259069, 498.91039785234335)	0.922071	984.596	1	0.469239	1.5458	5101.72
60	1976	3	SC	1	1732712	2	3264	0.188375	73	0	0	70	95.8904	3	4.10959	1173	2853	0.604939	0.0354083	0	(129L, 127L, 2982L, 1300L)	(1227.0517039184815, 721.3273198315704)	0.881086	1485.31	1	0.517758	-1.53393	6988.91
61	1977	3	SC	1	1364510	1	7631	0.559248	407	0	0	401	98.5258	6	1.4742	954	2370	0.58737	0.0324838	0	(126L, 131L, 2496L, 1085L)	(1082.057902104052, 618.1898982052165)	0.897625	1318.09	1	0.603504	-1.48379	5841.68
62	1978	3	SC	1	854851	1	1714	0.200503	77	0	0	76	98.7013	1	1.2987	782	1963	0.609883	0.0293893	0	(129L, 132L, 2092L, 914L)	(861.7387275677282, 547.6153610395262)	0.883613	1043.28	1	0.556882	1.52724	4824.08
65	1981	3	SC	1	1569153	2	9769	0.622565	536	2	0.373134	530	98.8806	4	0.746269	1048	2703	0.589738	0.0378285	0	(123L, 130L, 2826L, 1178L)	(1182.6303203065602, 659.0874172244517)	0.901433	1413.47	1	0.553934	-1.47244	6586.1
67	1983	3	SC	1	1040538	1	3489	0.335307	128	0	0	125	97.6562	3	2.34375	885	2267	0.604528	0.0345205	0	(122L, 125L, 2389L, 1010L)	(913.2470212524674, 556.1962648168544)	0.895392	1151.02	0	0.518637	-1.48363	5710.12
68	1984	3	SC	1	794954	1	6928	0.871497	419	0	0	418	99.7613	1	0.238663	748	2012	0.617593	0.0363702	0	(123L, 147L, 2135L, 895L)	(877.630309426709, 521.7203397932459)	0.91135	1006.07	1	0.528217	1.53903	4893.73
71	1987	3	SC	1	724926	1	3244	0.447494	126	2	1.5873	120	95.2381	4	3.1746	715	2103	0.594045	0.0234348	0	(124L, 134L, 2227L, 849L)	(804.8414996841057, 494.2793829990923)	0.914301	960.731	1	0.482112	1.52118	5107.61
72	1988	3	SC	1	889264	1	1309	0.1472	30	0	0	28	93.3333	2	6.66667	741	2055	0.618909	0.0318367	0	(120L, 121L, 2175L, 862L)	(862.1600031036902, 491.6946913402544)	0.898344	1064.07	1	0.583984	1.56918	5072.08
73	1989	3	SC	1	1500282	2	2427	0.16177	103	0	0	102	99.0291	1	0.970874	1115	2743	0.593122	0.0284069	0	(130L, 133L, 2873L, 1248L)	(1196.3656752530524, 684.4853134277422)	0.894619	1382.11	1	0.490538	1.50231	6747.71
74	1990	3	SC	1	1026302	1	2045	0.199259	47	0	0	46	97.8723	1	2.12766	863	2359	0.588176	0.0319231	0	(123L, 132L, 2482L, 995L)	(951.6604030782362, 566.7449123162578)	0.907918	1143.12	1	0.504123	1.52113	5766.27
76	1992	3	SC	1	1011412	1	3499	0.345952	159	1	0.628931	155	97.4843	3	1.88679	889	2087	0.593437	0.031565	0	(130L, 128L, 2217L, 1017L)	(933.3277803704128, 570.6737541180054)	0.854643	1134.8	1	0.545135	1.52856	5166.96
78	1994	3	SC	1	633867	1	1999	0.315366	42	0	0	39	92.8571	3	7.14286	623	1955	0.59881	0.0281153	0	(125L, 129L, 2080L, 752L)	(830.5855455481986, 439.52866137533584)	0.931993	898.368	1	0.520431	1.48832	4585.44
79	1995	3	SC	1	1235368	1	2396	0.19395	72	0	0	71	98.6111	1	1.38889	909	2206	0.591276	0.0343853	0	(134L, 124L, 2340L, 1033L)	(1003.1887769474359, 583.4158453189657)	0.881481	1254.16	1	0.616066	1.44697	5745.23
81	1997	3	SC	1	689195	1	10535	1.52859	306	1	0.326797	295	96.4052	10	3.26797	748	1939	0.587675	0.0237179	0	(124L, 125L, 2063L, 873L)	(753.6934786236116, 502.7814334114438)	0.874768	936.755	1	0.475185	1.47178	4804.81
57	1998	3	SC	1	1380371	1	2527	0.183067	70	0	0	68	97.1429	2	2.85714	974	2763	0.608517	0.0263778	0	(123L, 126L, 2886L, 1100L)	(1135.379037954289, 612.7954897632593)	0.925393	1325.72	1	0.512928	1.53994	6717.24
82	1999	3	SC	1	1013587	1	10036	0.990147	500	1	0.2	496	99.2	3	0.6	872	2208	0.600388	0.0430752	0	(132L, 127L, 2340L, 999L)	(983.1718451400817, 580.5789922325365)	0.890869	1136.02	1	0.526436	1.37376	5396.82
83	2000	3	SC	1	788481	1	8491	1.07688	294	0	0	285	96.9388	9	3.06122	739	2062	0.593936	0.0254858	0	(120L, 131L, 2182L, 870L)	(848.1996712666507, 501.45600845169383)	0.909658	1001.96	1	0.517438	1.46056	5038.43
84	2001	3	SC	1	1303014	1	4178	0.320641	99	0	0	94	94.9495	5	5.05051	1046	2447	0.5893	0.0257594	0	(130L, 128L, 2577L, 1174L)	(987.6650296926971, 663.7597922969362)	0.860608	1288.04	1	0.509077	1.53919	6163.73
1	2951	NC	NC	NC	2315480	2	26595	1.14857	346	0	0	330	95.3757	16	4.62428	1511	2604	0.394322	0.036767	0	(134L, 132L, 2738L, 1643L)	(1164.7529583498886, 887.8013487484236)	0.723158	1717.02	1	0.588485	1.35496	7608.16
2	2952	NC	NC	NC	2340835	2	65546	2.80011	489	0	0	458	93.6605	31	6.33947	1495	2924	0.434214	0.045456	0	(157L, 159L, 3081L, 1654L)	(1191.0105364111525, 904.0077335651595)	0.762867	1726.4	-8	0.535491	1.46527	8328.65
3	2953	NC	NC	NC	2065789	2	12906	0.624749	159	0	0	145	91.195	14	8.80503	1486	2138	0.45381	0.032627	0	(136L, 128L, 2274L, 1614L)	(1054.7825010201914, 882.8858818591831)	0.630163	1621.8	1	0.650219	1.31967	6174.2
4	2954	NC	NC	NC	1859852	2	10661	0.573218	36	0	0	25	69.4444	11	30.5556	1304	2756	0.435952	0.0328304	0	(129L, 140L, 2885L, 1444L)	(1056.0636093624655, 782.4408055049541)	0.792802	1538.84	0	0.517513	1.4088	7295.33
5	2955	NC	NC	NC	2243566	2	41411	1.84577	183	0	0	144	78.6885	39	21.3115	1424	2796	0.406914	0.0379932	0	(149L, 166L, 2945L, 1590L)	(1205.8046409154, 904.1864429216703)	0.773423	1690.15	1	0.563497	1.48987	7600.45
6	2956	NC	NC	NC	2028104	2	35585	1.75459	300	0	0	265	88.3333	35	11.6667	1320	2398	0.442949	0.046928	0	(143L, 125L, 2541L, 1445L)	(1142.1825951726341, 763.4630768441855)	0.763217	1606.94	-1	0.640718	1.469	6560.81
7	2957	NC	NC	NC	1111505	1	4902	0.441024	24	0	0	20	83.3333	4	16.6667	970	2187	0.442132	0.0342398	0	(130L, 129L, 2317L, 1099L)	(864.2114205514146, 616.2913203269441)	0.824511	1189.63	1	0.523951	1.49754	5579.77
8	2958	NC	NC	NC	1343798	1	12342	0.918442	90	0	0	79	87.7778	11	12.2222	1123	2606	0.455454	0.0260331	0	(142L, 136L, 2748L, 1259L)	(941.4466809743726, 704.9521520347553)	0.816588	1308.04	1	0.459177	1.45472	6819.15
9	2959	NC	NC	NC	1710159	2	12379	0.723851	26	0	0	14	53.8462	12	46.1538	1215	2658	0.431992	0.031257	0	(132L, 130L, 2790L, 1345L)	(1093.5524726063484, 731.4125990624264)	0.826967	1475.62	1	0.529548	1.4044	6683.58
10	2960	NC	NC	NC	2177944	2	47089	2.16208	474	0	0	430	90.7173	44	9.2827	1402	2564	0.479818	0.0590271	0	(145L, 157L, 2709L, 1559L)	(1147.2385139379157, 855.1046211472839)	0.732235	1665.25	1	0.605872	1.51168	6872.32
11	2962	NC	NC	NC	1554815	2	10400	0.66889	105	0	0	91	86.6667	14	13.3333	1186	2399	0.414368	0.0308293	0	(125L, 133L, 2524L, 1319L)	(1003.8757080424359, 753.7743120564182)	0.774856	1407	1	0.546467	-1.52869	6246.21
12	2964	NC	NC	NC	1676147	2	15769	0.940789	100	0	0	79	79	21	21	1264	2445	0.437122	0.0320306	0	(131L, 120L, 2576L, 1384L)	(1035.5542198864418, 747.2452917315725)	0.75902	1460.87	1	0.542358	1.50306	6866.78
13	2965	NC	NC	NC	1674920	2	18664	1.11432	65	0	0	49	75.3846	16	24.6154	1249	3243	0.418337	0.0308692	0	(121L, 140L, 3364L, 1389L)	(1039.2274884770616, 773.0329412748072)	0.852256	1460.33	1	0.413509	1.49992	8274.64
14	2966	NC	NC	NC	920047	1	14419	1.5672	124	0	0	103	83.0645	21	16.9355	834	2375	0.481705	0.0278371	0	(135L, 184L, 2510L, 1018L)	(900.4542930958962, 570.4189514231338)	0.907401	1082.33	1	0.464494	1.46681	5725.97
15	2967	NC	NC	NC	1562623	2	3697	0.236589	32	0	0	27	84.375	5	15.625	1184	2610	0.428443	0.0310185	0	(130L, 133L, 2740L, 1317L)	(1027.0990968390968, 744.2057418839989)	0.821247	1410.53	1	0.505664	1.52081	6889.76
16	2969	NC	NC	NC	1423802	1	12274	0.862058	24	0	0	14	58.3333	10	41.6667	1218	1950	0.442065	0.0484908	0	(126L, 142L, 2076L, 1360L)	(862.3395338677709, 745.2256837678273)	0.615454	1346.42	1	0.59947	1.4889	5519.91
17	2970	NC	NC	NC	1389248	1	27942	2.0113	34	0	0	19	55.8824	15	44.1176	1136	2901	0.402484	0.0351491	0	(128L, 129L, 3029L, 1265L)	(961.4251969410789, 669.4724901529461)	0.853393	1329.98	1	0.421554	1.41004	7394.63
18	2971	NC	NC	NC	2037953	2	10480	0.514241	323	1	0.309598	315	97.5232	7	2.16718	1445	2143	0.486846	0.0318925	0	(127L, 175L, 2270L, 1620L)	(1038.3568536663995, 904.0475104185425)	0.636541	1610.84	-2	0.658119	1.51446	6253.94
19	2972	NC	NC	NC	1549290	2	5416	0.349579	44	0	0	39	88.6364	5	11.3636	1168	2626	0.415022	0.0352339	0	(123L, 119L, 2749L, 1287L)	(1033.0957683842275, 683.3370608472268)	0.827613	1404.5	1	0.505121	1.39139	6881.29
20	2997	NC	NC	NC	1561835	2	7518	0.481357	14	0	0	5	35.7143	9	64.2857	1105	2668	0.477194	0.0439415	0	(124L, 126L, 2792L, 1231L)	(1051.3552968143242, 686.4442774044634)	0.84793	1410.17	0	0.52977	1.568	6609.53
21	2998	NC	NC	NC	1209790	1	2918	0.241199	14	0	0	8	57.1429	6	42.8571	1039	2139	0.418872	0.0575848	0	(126L, 120L, 2265L, 1159L)	(884.4458608518834, 628.8737119665396)	0.810778	1241.11	1	0.544357	1.50702	5543.53
22	2999	NC	NC	NC	1140057	1	18584	1.63009	153	0	0	135	88.2353	18	11.7647	990	2585	0.409438	0.0424801	0	(126L, 123L, 2711L, 1113L)	(924.4555930098232, 620.7746226723751)	0.85747	1204.81	1	0.445483	-1.52949	6342.22
23	3000	NC	NC	NC	1095382	1	30458	2.78058	502	0	0	476	94.8207	26	5.17928	962	1939	0.432125	0.0448576	0	(128L, 129L, 2067L, 1091L)	(915.0841925465271, 605.3977041799117)	0.837796	1180.97	-27	0.587236	1.39679	6261.1
24	3001	NC	NC	NC	956309	1	60394	6.31532	1697	1	0.0589275	1680	98.9982	16	0.94284	899	2063	0.445413	0.053498	0	(118L, 148L, 2181L, 1047L)	(807.9154342372601, 606.0939675355978)	0.836496	1103.45	-41	0.515631	-1.51478	5858.7
12	3003	PC	PC	PC	1188129	1	13867	1.16713	263	1	0.380228	254	96.5779	8	3.04183	1032	2108	0.568652	0.0412307	0	(130L, 125L, 2238L, 1157L)	(877.3042043414478, 633.9726149264936)	0.798181	1229.95	1	0.546152	1.5397	5387.23
13	3005	PC	PC	PC	1039079	1	43348	4.17177	512	0	0	491	95.8984	21	4.10156	953	1841	0.584379	0.0517071	0	(119L, 124L, 1960L, 1077L)	(864.2677659735208, 596.0090945924227)	0.833746	1150.22	1	0.592246	1.37892	5245.48
0	3006	PC	PC	PC	904402	1	31387	3.47047	381	2	0.524934	359	94.2257	20	5.24934	880	1965	0.573324	0.0370103	0	(118L, 130L, 2083L, 1010L)	(779.0003947359692, 569.4870323152758)	0.833009	1073.09	1	0.523018	1.54605	5035.89
14	3010	PC	PC	PC	1302414	1	22957	1.76265	263	4	1.52091	225	85.5513	34	12.9278	1104	1923	0.582583	0.0441887	0	(124L, 124L, 2047L, 1228L)	(935.6369971453009, 656.1590523443391)	0.739809	1287.74	1	0.61348	1.49535	5121.88
15	3012	PC	PC	PC	1515542	2	52170	3.44233	361	4	1.10803	340	94.1828	17	4.70914	1220	2181	0.592056	0.0509888	0	(129L, 134L, 2310L, 1354L)	(1021.0874954306776, 749.9367678361932)	0.756294	1389.12	-5	0.569577	-1.51173	8763.02
16	3013	PC	PC	PC	1309086	1	51687	3.94833	521	4	0.767754	483	92.7063	17	3.26296	529.5	1974	0.587193	0.0634774	0	(128L, 135L, 2102L, 1194L)	(948.5338640853237, 676.1577734388726)	0.797067	1291.04	-3	0.626217	1.44798	5624.96
17	3014	PC	PC	PC	1264241	1	45037	3.56237	593	8	1.34907	560	94.4351	25	4.21585	1033	2187	0.593927	0.0566027	0	(116L, 126L, 2303L, 1159L)	(948.8723835091569, 640.5761820728801)	0.833032	1268.73	-4	0.559604	-1.4351	5796.82
18	3015	PC	PC	PC	1142511	1	22330	1.95447	221	6	2.71493	184	83.2579	31	14.0271	952	1988	0.601161	0.0459523	0	(133L, 134L, 2121L, 1086L)	(940.240187621826, 604.8186573258375)	0.826629	1206.11	1	0.60368	-1.51354	4986.54
19	3019	PC	PC	PC	1357243	1	31756	2.33974	417	4	0.959233	393	94.2446	20	4.79616	1072	2048	0.59514	0.0556749	0	(131L, 121L, 2179L, 1193L)	(957.0455121153692, 658.315006966328)	0.790023	1314.57	1	0.618206	-1.52108	5270.86
20	3021	PC	PC	PC	1311654	1	26565	2.02531	275	0	0	242	88	33	12	1094	1980	0.583656	0.0481178	0	(124L, 119L, 2104L, 1213L)	(961.7424038656536, 682.6451587080129)	0.76411	1292.3	1	0.605532	-1.56735	5206.09
21	3023	PC	PC	PC	1539243	2	44788	2.90974	667	5	0.749625	632	94.7526	30	4.49775	1223	2076	0.597365	0.0588236	0	(124L, 131L, 2200L, 1354L)	(953.1079881474205, 735.9256582618859)	0.712779	1399.94	1	0.606252	-1.54837	5609.36
22	3026	PC	PC	PC	1184775	1	44080	3.72054	544	7	1.28676	509	93.5662	28	5.14706	990	2024	0.584321	0.0623848	0	(134L, 132L, 2158L, 1122L)	(949.8905252052077, 621.1983498976599)	0.814939	1228.21	1	0.591276	-1.52306	5155.28
23	3028	PC	PC	PC	1239869	1	33271	2.68343	240	6	2.5	206	85.8333	28	11.6667	1030	2201	0.583695	0.0429913	0	(125L, 119L, 2326L, 1149L)	(947.1091978265446, 639.5965573782391)	0.809552	1256.44	-7	0.546913	-1.50011	8429.83
24	3030	PC	PC	PC	1454571	1	43677	3.00274	306	12	3.92157	256	83.6601	38	12.4183	1158	2036	0.578175	0.0525268	0	(132L, 120L, 2168L, 1278L)	(959.8505579995751, 690.3737727481162)	0.744209	1360.89	-6	0.616948	1.55905	8927.9
25	3033	PC	PC	PC	1704733	2	29272	1.7171	598	8	1.33779	561	93.8127	29	4.8495	1143	2415	0.562498	0.0394825	0	(122L, 125L, 2537L, 1268L)	(1219.457417085256, 689.1665281307982)	0.84819	1473.27	1	0.61758	-1.44536	5997.29
26	3035	PC	PC	PC	1138103	1	15043	1.32176	329	2	0.607903	311	94.5289	16	4.86322	933	2230	0.555385	0.0365862	0	(127L, 133L, 2357L, 1066L)	(1007.8638330625611, 603.8623340769684)	0.861199	1203.78	1	0.54701	1.4916	5438.21
27	3037	PC	PC	PC	1505601	2	34125	2.26654	941	3	0.31881	916	97.3433	22	2.33794	938	2507	0.547124	0.0457975	0	(126L, 129L, 2633L, 1067L)	(1232.4234847081, 602.0815215983517)	0.900258	1384.55	1	0.640255	1.55499	5947.22
28	3039	PC	PC	PC	1166293	1	10501	0.900374	242	5	2.06612	226	93.3884	11	4.54545	868	2129	0.550437	0.0349286	0	(123L, 133L, 2252L, 1001L)	(1060.1770404178023, 563.029901577048)	0.883028	1218.59	1	0.63112	-1.47771	5214.1
29	3041	PC	PC	PC	1362277	1	29165	2.1409	727	1	0.137552	695	95.5983	31	4.2641	1042	2469	0.563158	0.0366086	0	(121L, 130L, 2590L, 1172L)	(1071.9154100083904, 662.6851873737867)	0.84202	1317.01	1	0.529513	1.52818	6003
30	3045	PC	PC	PC	1215582	1	21336	1.75521	332	3	0.903614	309	93.0723	20	6.0241	910	2117	0.569197	0.0385328	0	(130L, 125L, 2247L, 1035L)	(1039.0333872992526, 583.1912121107421)	0.871785	1244.08	1	0.630989	1.52722	5221.17
31	3049	PC	PC	PC	1295722	1	53070	4.09579	912	6	0.657895	880	96.4912	26	2.85088	982	2373	0.56178	0.0386014	0	(122L, 123L, 2495L, 1105L)	(1036.3508839087397, 610.4635261267463)	0.848746	1284.43	-4	0.556036	-1.51379	5880.67
32	3052	PC	PC	PC	1367351	1	62933	4.60255	1368	9	0.657895	1344	98.2456	15	1.09649	1020	2431	0.566776	0.0382981	0	(133L, 123L, 2564L, 1143L)	(1140.5999088748974, 644.0598419864394)	0.858267	1319.46	-3	0.551436	-1.56167	6001.62
33	3055	PC	PC	PC	1601152	2	62310	3.89157	746	7	0.938338	701	93.9678	38	5.09383	1050	2499	0.55616	0.0489978	0	(115L, 122L, 2614L, 1172L)	(1222.3663224978015, 651.8810656327445)	0.872291	1427.81	0	0.610207	-1.54028	6437.14
34	3060	PC	PC	PC	1580742	2	63320	4.00571	806	5	0.620347	760	94.2928	41	5.08685	1042	2486	0.553232	0.0480865	0	(124L, 122L, 2610L, 1164L)	(1221.8776093758502, 650.9937820340068)	0.870415	1418.68	-1	0.610228	-1.55899	6412.07
35	3063	PC	PC	PC	1055866	1	49228	4.66233	520	9	1.73077	484	93.0769	27	5.19231	949	2138	0.563799	0.0394927	0	(126L, 134L, 2264L, 1083L)	(1031.1751121827958, 643.7729323607351)	0.851295	1159.47	1	0.520397	1.44752	8649.97
36	3066	PC	PC	PC	61319	1	18965	30.9284	223	13	5.8296	202	90.583	8	3.58744	568	1136	0.555486	0.00651807	0	(1132L, 327L, 2268L, 895L)	(1597.8427241148747, 594.492767331496)	0.940338	279.417	-4	0.0950317	-1.32893	5771.91

## Sheet: lesions_data
a_sample_no	a_image_no	a_repetition	a_species	a_treatment	rp_area	z_clusterclass	lesion_class	b_height	b_width	b_ypos	c_blue_max	c_blue_mean	c_blue_min	c_dark_max	c_dark_mean	c_dark_min	d_class_log10	dst_cline_max	dst_cline_mean	dst_cline_min	dst_edge_max	dst_edge_mean	dst_edge_min	dst_oedge_max	dst_oedge_mean	dst_oedge_min	rp_bbox	rp_centroid	rp_eccentricity	rp_equivalent_diameter	rp_euler_number	rp_extent	rp_label	rp_orientation	rp_perimeter
10	364	1	SP	1	9	0	2	3	3	2156	0.626605	0.618702	0.603185	0.335667	0.31352	0.292809	0	120	119	118	97	95	94	97	95	94	(252L, 650L, 255L, 653L)	(253.0, 651.0)	0	3.38514	1	1	62	0.785398	8
10	364	1	SP	1	5	0	2	3	3	2139	0.653534	0.636867	0.621826	0.324155	0.311177	0.292193	0	219	218	217	62	61	60	62	61	60	(269L, 987L, 272L, 990L)	(270.0, 988.0)	0	2.52313	1	0.555556	67	0.785398	5.65685
10	364	1	SP	1	1	0	1	1	1	2122	0.706109	0.706109	0.706109	0.410114	0.410114	0.410114	0	342	342	342	4	4	4	4	4	4	(287L, 1112L, 288L, 1113L)	(287.0, 1112.0)	0	1.12838	1	1	83	0.785398	0
10	364	1	SP	1	14	0	2	4	5	2100.29	0.628872	0.607414	0.591914	0.325166	0.301621	0.280602	1	43	41	39	169	167	166	169	167	166	(307L, 808L, 311L, 813L)	(308.7142857142857, 810.0)	0.711684	4.22201	1	0.7	108	0	11.6569
10	364	1	SP	1	37	0	2	10	6	1960.43	0.675907	0.667773	0.65574	0.528389	0.503317	0.481257	1	270	267	265	129	124	120	129	124	120	(444L, 487L, 454L, 493L)	(448.56756756756755, 489.86486486486484)	0.931477	6.86366	1	0.616667	217	-1.26767	24.4853
10	364	1	SP	1	14	0	2	5	4	1958.14	0.676668	0.667939	0.661735	0.509158	0.489521	0.470054	1	293	291	290	109	107	106	109	107	106	(449L, 464L, 454L, 468L)	(450.85714285714283, 465.35714285714283)	0.87417	4.22201	1	0.7	219	1.05841	12.4497
10	364	1	SP	1	56	0	2	12	6	1921.88	0.669475	0.659611	0.64335	0.539219	0.523297	0.504955	1	287	284	282	141	137	134	141	137	134	(482L, 470L, 494L, 476L)	(487.125, 472.375)	0.870335	8.44402	1	0.777778	236	1.46974	27.8995
10	364	1	SP	1	16	0	2	5	5	1906.19	0.657085	0.650695	0.641916	0.413332	0.406404	0.397665	1	240	237	236	187	184	182	187	184	182	(501L, 519L, 506L, 524L)	(502.8125, 521.375)	0.823248	4.51352	1	0.64	248	-0.88087	13.0711
10	364	1	SP	1	41	0	2	7	10	1898.02	0.678984	0.668724	0.657213	0.481446	0.447586	0.417546	1	248	243	239	189	185	183	189	185	183	(508L, 512L, 515L, 522L)	(510.9756097560976, 516.4634146341464)	0.79444	7.22515	1	0.585714	251	0.461114	24.5563
10	364	1	SP	1	26	0	2	8	5	1874.27	0.676797	0.663653	0.651342	0.391921	0.381887	0.370548	1	242	239	237	210	207	206	210	207	206	(531L, 522L, 539L, 527L)	(534.7307692307693, 523.8846153846154)	0.86303	5.75363	1	0.65	263	1.25016	18.8995
10	364	1	SP	1	2	0	2	2	1	1868.5	0.683026	0.681041	0.679056	0.382559	0.380992	0.379425	0	246	246	246	208	207	207	208	207	207	(540L, 518L, 542L, 519L)	(540.5, 518.0)	1	1.59577	1	1	266	-1.5708	0
10	364	1	SP	1	9	0	2	4	3	1843.67	0.694475	0.690653	0.686942	0.352241	0.347676	0.342292	0	271	269	268	211	209	209	211	209	209	(564L, 498L, 568L, 501L)	(565.3333333333334, 499.0)	0.788895	3.38514	1	0.75	278	0.946273	7.62132
10	364	1	SP	1	16	0	2	5	5	1639.19	0.632909	0.607829	0.591878	0.332884	0.305186	0.282748	1	238	235	234	355	352	351	355	352	351	(768L, 1018L, 773L, 1023L)	(769.8125, 1019.9375)	0.672299	4.51352	1	0.64	369	1.20952	13.0711
10	364	1	SP	1	29	0	2	6	7	1467.59	0.694477	0.687657	0.678462	0.325522	0.320619	0.315534	1	293	290	287	343	339	337	343	339	337	(939L, 495L, 945L, 502L)	(941.4137931034483, 497.8965517241379)	0.831899	6.07651	1	0.690476	424	-0.677425	17.8995
10	364	1	SP	1	12	0	2	6	5	1451.5	0.685954	0.680515	0.672411	0.407727	0.391118	0.380416	1	347	345	345	284	282	280	284	282	280	(955L, 437L, 961L, 442L)	(957.5, 439.4166666666667)	0.955735	3.90882	1	0.4	430	0.843469	8.24264
10	364	1	SP	1	3	0	2	2	2	1448.67	0.696918	0.696259	0.695828	0.428811	0.427531	0.426321	0	342	341	341	287	286	286	287	286	286	(960L, 443L, 962L, 445L)	(960.3333333333334, 443.3333333333333)	0.816497	1.95441	1	0.75	434	0.785398	3.41421
10	364	1	SP	1	15	0	2	4	5	1440.73	0.704528	0.695415	0.68493	0.487874	0.480305	0.466859	1	323	320	319	307	305	303	307	305	303	(967L, 460L, 971L, 465L)	(968.2666666666667, 462.06666666666666)	0.734389	4.37019	1	0.75	438	-0.480816	11.6569
10	364	1	SP	1	27	0	2	6	6	1436.52	0.6852	0.670568	0.653629	0.379668	0.346568	0.32346	1	377	374	372	247	244	242	247	244	242	(970L, 399L, 976L, 405L)	(972.4814814814815, 401.4074074074074)	0.659798	5.86323	1	0.75	439	0.879718	16.4853
10	364	1	SP	1	31	0	2	7	6	1434.81	0.703365	0.693145	0.686303	0.504829	0.495678	0.487388	1	295	292	289	336	333	331	336	333	331	(971L, 488L, 978L, 494L)	(974.1935483870968, 490.35483870967744)	0.72278	6.28255	1	0.738095	440	-0.96142	17.8995
10	364	1	SP	1	5	0	2	3	2	1425.2	0.708039	0.706629	0.704318	0.472785	0.46935	0.467434	0	347	346	346	271	270	270	271	270	270	(983L, 426L, 986L, 428L)	(983.8, 426.4)	0.816497	2.52313	1	0.833333	445	1.24905	5.20711
10	364	1	SP	1	32	0	2	9	5	1419.62	0.694017	0.688875	0.684547	0.459574	0.42936	0.411154	1	266	263	262	361	358	357	361	358	357	(986L, 513L, 995L, 518L)	(989.375, 514.9375)	0.870238	6.38308	1	0.711111	448	1.36705	21.3137
10	364	1	SP	1	6	0	2	3	3	1410.17	0.676815	0.674598	0.671973	0.352201	0.33214	0.32024	0	355	353	353	283	282	281	283	282	281	(998L, 1146L, 1001L, 1149L)	(998.8333333333334, 1146.8333333333333)	0.6742	2.76395	1	0.666667	451	-0.785398	6.24264
10	364	1	SP	1	24	0	2	6	5	1404.33	0.68721	0.67889	0.671133	0.450143	0.415797	0.386916	1	345	343	341	295	292	291	295	292	291	(1002L, 1134L, 1008L, 1139L)	(1004.6666666666666, 1136.125)	0.584987	5.52791	1	0.8	453	1.22863	15.0711
10	364	1	SP	1	42	0	2	9	6	1399.55	0.702702	0.69314	0.684029	0.38206	0.375437	0.361288	1	244	240	237	379	376	373	379	376	373	(1005L, 529L, 1014L, 535L)	(1009.452380952381, 531.5238095238095)	0.769672	7.31273	1	0.777778	455	1.43794	23.3137
10	364	1	SP	1	1	0	1	1	1	1402	0.711256	0.711256	0.711256	0.500653	0.500653	0.500653	0	337	337	337	272	272	272	272	272	272	(1007L, 427L, 1008L, 428L)	(1007.0, 427.0)	0	1.12838	1	1	456	0.785398	0
10	364	1	SP	1	7	0	2	3	4	1400.86	0.700563	0.698568	0.693721	0.562076	0.54103	0.523845	0	352	350	349	287	285	284	287	285	284	(1007L, 1142L, 1010L, 1146L)	(1008.1428571428571, 1143.5714285714287)	0.726871	2.98541	1	0.583333	457	0.190253	7.24264
10	364	1	SP	1	17	0	2	4	6	1396.41	0.704155	0.697297	0.69416	0.465534	0.450442	0.435979	1	345	342	341	266	263	261	266	263	261	(1011L, 416L, 1015L, 422L)	(1012.5882352941177, 418.3529411764706)	0.81968	4.65243	1	0.708333	462	0.464095	13.0711
10	364	1	SP	1	1	0	1	1	1	1396	0.698764	0.698764	0.698764	0.579551	0.579551	0.579551	0	266	266	266	347	347	347	347	347	347	(1013L, 502L, 1014L, 503L)	(1013.0, 502.0)	0	1.12838	1	1	465	0.785398	0
10	364	1	SP	1	9	0	2	4	4	1387.22	0.70021	0.696222	0.693024	0.562853	0.553515	0.543478	0	329	328	327	277	275	274	277	275	274	(1020L, 429L, 1024L, 433L)	(1021.7777777777778, 430.44444444444446)	0.527046	3.38514	1	0.5625	468	-1.10715	8.65685
10	364	1	SP	1	80	0	2	12	10	1380.1	0.709699	0.70039	0.688867	0.486033	0.46452	0.430986	1	341	335	330	269	264	260	269	264	260	(1024L, 415L, 1036L, 425L)	(1028.9, 419.2125)	0.702801	10.0925	1	0.666667	471	-1.05202	32.9706
10	364	1	SP	1	13	0	2	4	4	1376.62	0.693566	0.690405	0.68667	0.556967	0.521624	0.487519	1	377	375	374	261	259	258	261	259	258	(1031L, 1166L, 1035L, 1170L)	(1032.3846153846155, 1167.6153846153845)	0.523557	4.06843	1	0.8125	474	0.785398	10.2426
10	364	1	SP	1	1	0	1	1	1	1370	0.692868	0.692868	0.692868	0.555974	0.555974	0.555974	0	252	252	252	351	351	351	351	351	351	(1039L, 506L, 1040L, 507L)	(1039.0, 506.0)	0	1.12838	1	1	478	0.785398	0
10	364	1	SP	1	140	0	2	14	14	1353.6	0.70471	0.690955	0.670119	0.422508	0.404853	0.373732	2	336	329	323	267	260	254	267	260	254	(1048L, 407L, 1062L, 421L)	(1055.4, 413.55)	0.380533	13.3512	1	0.714286	479	1.0736	43.2132
10	364	1	SP	1	14	0	2	5	4	1351.79	0.680826	0.666378	0.645836	0.386751	0.369952	0.352648	1	334	332	331	306	304	302	306	304	302	(1055L, 1119L, 1060L, 1123L)	(1057.2142857142858, 1120.357142857143)	0.629289	4.22201	1	0.7	480	-1.14568	11.0711
10	364	1	SP	1	3	0	2	3	3	1349	0.697978	0.694739	0.692108	0.447679	0.441908	0.438906	0	344	343	342	294	293	292	294	293	292	(1059L, 1130L, 1062L, 1133L)	(1060.0, 1131.0)	1	1.95441	1	0.333333	483	-0.785398	1.41421
10	364	1	SP	1	3	0	2	2	2	1348.33	0.692156	0.692102	0.692039	0.518935	0.510438	0.506141	0	360	359	359	277	276	276	277	276	276	(1060L, 1147L, 1062L, 1149L)	(1060.6666666666667, 1147.6666666666667)	0.816497	1.95441	1	0.75	484	0.785398	3.41421
10	364	1	SP	1	36	0	2	7	7	1344.78	0.712707	0.702289	0.694692	0.487739	0.473366	0.463282	1	234	230	228	368	365	362	368	365	362	(1061L, 515L, 1068L, 522L)	(1064.2222222222222, 518.0833333333334)	0.715649	6.77028	1	0.734694	485	0.768627	19.8995
10	364	1	SP	1	4	0	2	3	2	1346	0.683963	0.676233	0.667821	0.396095	0.389382	0.38277	0	366	366	366	271	270	270	271	270	270	(1062L, 1153L, 1065L, 1155L)	(1063.0, 1153.5)	0.924176	2.25676	1	0.666667	486	1.01722	4.41421
10	364	1	SP	1	36	0	2	6	8	1343.61	0.697915	0.687125	0.676551	0.48639	0.455849	0.414668	1	357	353	350	286	283	280	286	283	280	(1063L, 1137L, 1069L, 1145L)	(1065.388888888889, 1140.388888888889)	0.734718	6.77028	1	0.75	489	0.5012	19.8995
10	364	1	SP	1	3	0	2	3	1	1343	0.705278	0.703726	0.70215	0.445982	0.444594	0.443177	0	313	312	312	275	275	275	275	275	275	(1065L, 428L, 1068L, 429L)	(1066.0, 428.0)	1	1.95441	1	1	491	-1.5708	1
10	364	1	SP	1	2	0	2	2	2	1338.5	0.66524	0.663104	0.660968	0.328742	0.322238	0.315734	0	348	347	347	289	288	288	289	288	288	(1070L, 1133L, 1072L, 1135L)	(1070.5, 1133.5)	1	1.59577	1	0.5	493	-0.785398	0
10	364	1	SP	1	6	0	2	3	3	1336.83	0.686577	0.677724	0.663051	0.36206	0.342554	0.327293	0	355	354	354	283	282	281	283	282	281	(1071L, 1139L, 1074L, 1142L)	(1072.1666666666667, 1139.8333333333333)	0.6742	2.76395	1	0.666667	495	0.785398	6.24264
10	364	1	SP	1	6	0	2	3	3	1326.83	0.705967	0.703785	0.701838	0.459668	0.455865	0.451765	0	230	229	228	361	360	359	361	360	359	(1081L, 511L, 1084L, 514L)	(1082.1666666666667, 511.8333333333333)	0.6742	2.76395	1	0.666667	501	0.785398	6.24264
10	364	1	SP	1	10	0	2	4	3	1321.5	0.701385	0.697845	0.690983	0.4422	0.431229	0.423374	1	299	297	296	285	283	282	285	283	282	(1086L, 433L, 1090L, 436L)	(1087.5, 434.0)	0.790569	3.56825	1	0.833333	504	-1.10715	8.82843
10	364	1	SP	1	77	0	2	10	10	1308.47	0.719353	0.707683	0.688748	0.478872	0.453129	0.424203	1	289	283	278	299	294	290	299	294	290	(1096L, 439L, 1106L, 449L)	(1100.5324675324675, 443.45454545454544)	0.740228	9.90149	1	0.77	510	-0.72538	30.7279
10	364	1	SP	1	53	0	2	8	13	1307.85	0.714221	0.703197	0.695885	0.466104	0.447399	0.428456	1	255	249	245	338	331	326	338	331	326	(1098L, 475L, 1106L, 488L)	(1101.1509433962265, 481.1132075471698)	0.716357	8.21472	1	0.509615	511	0.145366	30.5208
10	364	1	SP	1	3	0	2	2	2	1303.33	0.699825	0.699115	0.697704	0.428996	0.424792	0.421911	0	244	243	243	337	336	336	337	336	336	(1105L, 485L, 1107L, 487L)	(1105.6666666666667, 485.6666666666667)	0.816497	1.95441	1	0.75	517	0.785398	3.41421
10	364	1	SP	1	9	0	2	4	4	1201.33	0.633065	0.625727	0.613507	0.328441	0.322363	0.31747	0	448	446	445	81	79	78	81	79	78	(1206L, 221L, 1210L, 225L)	(1207.6666666666667, 222.66666666666666)	0.632456	3.38514	1	0.5625	529	0.785398	9.82843
10	364	1	SP	1	83	0	2	10	11	1187.61	0.660131	0.644017	0.63267	0.476428	0.445481	0.413043	1	456	450	446	77	72	67	77	72	67	(1217L, 210L, 1227L, 221L)	(1221.3855421686746, 215.21686746987953)	0.716416	10.28	1	0.754545	531	0.607489	32.1421
10	364	1	SP	1	16	0	2	6	3	1152.19	0.652278	0.644328	0.627116	0.467152	0.440626	0.414139	1	454	452	451	68	66	65	68	66	65	(1254L, 206L, 1260L, 209L)	(1256.8125, 207.0)	0.860138	4.51352	1	0.888889	540	-1.5708	12.8284
10	364	1	SP	1	7	0	2	3	4	1053.29	0.712133	0.705311	0.696783	0.425399	0.397447	0.383106	0	312	310	309	200	198	197	200	198	197	(1355L, 336L, 1358L, 340L)	(1355.7142857142858, 337.57142857142856)	0.832993	2.98541	1	0.583333	554	-0.54042	7.65685
10	364	1	SP	1	31	0	2	7	7	977.161	0.710933	0.692489	0.683869	0.406417	0.381928	0.358941	1	314	311	308	177	173	169	177	173	169	(1429L, 329L, 1436L, 336L)	(1431.8387096774193, 331.96774193548384)	0.83674	6.28255	1	0.632653	571	0.605286	19.6924
10	364	1	SP	1	24	0	2	6	5	970.667	0.709819	0.696717	0.680378	0.418206	0.393882	0.372307	1	276	273	272	207	204	203	207	204	203	(1436L, 367L, 1442L, 372L)	(1438.3333333333333, 369.125)	0.584987	5.52791	1	0.8	575	-1.22863	15.0711
10	364	1	SP	1	20	0	2	6	5	957.6	0.729784	0.71112	0.689717	0.355171	0.34019	0.326003	1	321	319	317	161	158	157	161	158	157	(1449L, 322L, 1455L, 327L)	(1451.4, 323.9)	0.653447	5.04627	1	0.666667	580	-1.36059	14.4853
10	364	1	SP	1	6	0	2	3	3	951.167	0.710122	0.705961	0.699881	0.475186	0.465153	0.455442	0	286	285	284	188	186	185	188	186	185	(1457L, 358L, 1460L, 361L)	(1457.8333333333333, 359.0)	0.870388	2.76395	1	0.666667	582	0.643501	6.20711
10	364	1	SP	1	79	0	2	14	9	888.759	0.692592	0.681741	0.66435	0.410522	0.380801	0.354171	1	206	200	195	244	237	230	244	237	230	(1514L, 449L, 1528L, 458L)	(1520.240506329114, 452.873417721519)	0.886979	10.0293	1	0.626984	589	1.08418	36.9706
10	364	1	SP	1	37	0	2	11	6	869.514	0.693789	0.684849	0.675808	0.390395	0.372572	0.356071	1	210	208	206	227	225	223	227	225	223	(1534L, 448L, 1545L, 454L)	(1539.4864864864865, 450.35135135135135)	0.883132	6.86366	1	0.560606	594	-1.21013	21.5563
10	364	1	SP	1	27	0	2	6	6	867.111	0.70024	0.68935	0.680503	0.440888	0.414753	0.389319	1	162	159	157	268	265	263	268	265	263	(1539L, 499L, 1545L, 505L)	(1541.888888888889, 501.48148148148147)	0.408044	5.86323	1	0.75	595	-0.139635	16.4853
10	364	1	SP	1	4	0	2	2	3	866.5	0.681579	0.678818	0.676395	0.343698	0.338508	0.335069	0	214	213	212	221	220	219	221	220	219	(1542L, 445L, 1544L, 448L)	(1542.5, 446.0)	0.924176	2.25676	1	0.666667	597	-0.553574	4.41421
10	364	1	SP	1	42	0	2	8	8	845.524	0.708893	0.695626	0.683987	0.363085	0.338071	0.312342	1	183	179	175	244	240	237	244	240	237	(1560L, 484L, 1568L, 492L)	(1563.4761904761904, 487.26190476190476)	0.68191	7.31273	1	0.65625	604	0.697901	22.7279
10	364	1	SP	1	19	0	2	5	5	718.895	0.631566	0.615877	0.602292	0.333585	0.310043	0.291543	1	101	98	97	131	128	127	131	128	127	(1688L, 843L, 1693L, 848L)	(1690.1052631578948, 845.0)	0.426754	4.91849	1	0.76	623	-1.5708	13.6569
10	364	1	SP	1	5	0	2	3	2	684.8	0.687015	0.676517	0.668351	0.346703	0.335213	0.326714	0	77	76	76	183	181	181	183	181	181	(1723L, 664L, 1726L, 666L)	(1724.2, 664.6)	0.816497	2.52313	1	0.833333	630	1.24905	5.20711
10	364	1	SP	1	7	0	2	3	4	531.714	0.721006	0.716974	0.711326	0.416885	0.410231	0.403419	0	180	179	178	26	24	24	26	24	24	(1876L, 626L, 1879L, 630L)	(1877.2857142857142, 627.4285714285714)	0.832993	2.98541	1	0.583333	657	-0.54042	7.65685
10	364	1	SP	1	12	0	2	4	5	517.417	0.704807	0.696268	0.683442	0.336526	0.320442	0.309087	1	173	171	169	16	14	13	16	14	13	(1890L, 643L, 1894L, 648L)	(1891.5833333333333, 645.0)	0.652772	3.90882	1	0.6	661	0.54805	10.6569
10	364	1	SP	1	3	0	2	2	2	515.333	0.705442	0.70179	0.695333	0.360769	0.35302	0.345253	0	178	177	176	11	10	10	11	10	10	(1893L, 639L, 1895L, 641L)	(1893.6666666666667, 639.6666666666666)	0.816497	1.95441	1	0.75	662	0.785398	3.41421
10	364	1	SP	1	32	0	2	7	6	360.344	0.614509	0.596897	0.580614	0.332857	0.305253	0.28206	1	62	59	57	13	10	8	13	10	8	(2046L, 828L, 2053L, 834L)	(2048.65625, 830.84375)	0.677434	6.38308	1	0.761905	667	-1.11168	18.4853
10	364	1	SP	1	19	3	2	4	7	2274.37	0.785022	0.711545	0.645722	0.265776	0.239612	0.204826	1	55	52	49	5	3	2	5	3	2	(133L, 704L, 137L, 711L)	(134.6315789473684, 706.5263157894736)	0.872783	4.91849	1	0.678571	3	0.207378	14.864
10	364	1	SP	1	16	3	2	4	5	2274.25	0.723228	0.648972	0.577573	0.377135	0.318145	0.263777	1	23	20	19	5	3	2	5	3	2	(133L, 736L, 137L, 741L)	(134.75, 738.0625)	0.630712	4.51352	1	0.8	4	-0.212603	13.6569
10	364	1	SP	1	15	3	2	3	6	2270.8	0.775285	0.702231	0.617749	0.221508	0.204206	0.179475	1	56	53	50	4	2	1	4	2	1	(137L, 813L, 140L, 819L)	(138.2, 815.4)	0.883279	4.37019	1	0.833333	9	-0.0613343	11.6213
10	364	1	SP	1	22	3	2	9	5	2218.73	0.701561	0.610987	0.551217	0.230245	0.215299	0.193692	1	192	189	187	7	3	2	7	3	2	(187L, 574L, 196L, 579L)	(190.27272727272728, 575.5909090909091)	0.911275	5.29257	1	0.488889	34	1.32354	19.5208
10	364	1	SP	1	95	3	2	17	18	2152.22	0.756434	0.645068	0.599734	0.246224	0.217002	0.172854	1	316	307	299	7	4	2	7	4	2	(248L, 1069L, 265L, 1087L)	(256.77894736842103, 1077.3052631578948)	0.974292	10.9981	1	0.310458	61	-0.665279	52.4914
10	364	1	SP	1	18	3	2	5	4	2099	0.734811	0.651374	0.588618	0.203213	0.183822	0.157589	1	370	368	367	5	3	2	5	3	2	(308L, 1137L, 313L, 1141L)	(310.0, 1138.5)	0.693484	4.78731	1	0.9	113	-1.16746	12.8284
10	364	1	SP	1	18	3	2	6	5	1946.56	0.756483	0.691613	0.622764	0.341013	0.297451	0.243792	1	446	443	442	5	3	2	5	3	2	(460L, 311L, 466L, 316L)	(462.44444444444446, 313.3888888888889)	0.851734	4.78731	1	0.6	227	0.929785	14.4853
10	364	1	SP	1	17	3	2	5	4	1774.06	0.750444	0.669383	0.613583	0.184369	0.174627	0.156378	1	556	553	552	4	2	1	4	2	1	(633L, 222L, 638L, 226L)	(634.9411764705883, 223.41176470588235)	0.759283	4.65243	1	0.85	320	1.13618	12.8284
10	364	1	SP	1	17	3	2	6	7	1578.18	0.720364	0.635484	0.556065	0.220023	0.194825	0.165739	1	612	609	606	7	3	2	7	3	2	(828L, 167L, 834L, 174L)	(830.8235294117648, 169.64705882352942)	0.907349	4.65243	1	0.404762	394	-0.578554	15.6569
10	364	1	SP	1	40	3	2	9	9	1500.97	0.740643	0.655233	0.572387	0.246685	0.222238	0.190741	1	624	621	617	8	4	2	8	4	2	(905L, 157L, 914L, 166L)	(908.025, 160.375)	0.790421	7.1365	1	0.493827	415	0.738611	26.7279
10	364	1	SP	1	36	4	2	7	7	2093.03	0.702422	0.66994	0.614916	0.685981	0.558418	0.445061	1	355	351	349	21	17	15	21	17	15	(313L, 1118L, 320L, 1125L)	(315.97222222222223, 1121.0833333333333)	0.308488	6.77028	1	0.734694	122	-1.24905	19.3137
10	364	1	SP	1	58	4	2	9	9	2079.95	0.700426	0.668074	0.62387	0.692259	0.561008	0.440377	1	372	367	364	20	15	13	20	15	13	(325L, 1133L, 334L, 1142L)	(329.05172413793105, 1136.8103448275863)	0.778875	8.59348	1	0.716049	134	-0.719535	26.7279
10	364	1	SP	1	871	4	3	43	33	1873.61	0.705001	0.667827	0.633621	0.800564	0.675779	0.548021	2	290	273	256	199	183	168	199	183	168	(514L, 473L, 557L, 506L)	(535.3938002296211, 489.8036739380023)	0.680024	33.3015	1	0.613813	257	1.19955	131.296
10	364	1	SP	1	4075	4	3	108	69	1372.52	0.702153	0.670209	0.620129	0.834612	0.686253	0.563384	3	328	288	253	349	313	281	349	313	281	(985L, 436L, 1093L, 505L)	(1036.4780368098159, 467.3661349693252)	0.871538	72.0309	0	0.546833	447	1.45117	386.954
10	364	1	SP	1	1130	4	3	44	39	1375.72	0.706544	0.68263	0.623727	0.878099	0.677951	0.576576	3	374	354	337	298	280	262	298	280	262	(1011L, 1128L, 1055L, 1167L)	(1033.2787610619469, 1146.4088495575222)	0.58597	37.931	1	0.658508	463	1.10431	141.368
10	364	1	SP	1	191	4	2	17	15	1190.91	0.702082	0.668267	0.644474	0.729257	0.592067	0.472084	2	476	469	461	62	54	48	62	54	48	(1210L, 191L, 1227L, 206L)	(1218.0890052356021, 197.0628272251309)	0.533392	15.5945	1	0.74902	530	-1.25572	52.6274
10	364	1	SP	1	245	4	3	17	19	1040.2	0.702123	0.669448	0.628853	0.796274	0.636357	0.500917	2	321	310	302	203	194	186	203	194	186	(1361L, 326L, 1378L, 345L)	(1368.8, 335.33469387755105)	0.602396	17.6619	1	0.758514	558	-0.608834	57.6985
10	364	1	SP	1	413	4	3	25	24	964.056	0.718576	0.679738	0.640277	0.786571	0.651704	0.52694	2	305	293	282	196	184	174	196	184	174	(1434L, 338L, 1459L, 362L)	(1444.9443099273608, 349.45762711864404)	0.412	22.9314	1	0.688333	573	1.31219	77.8406
10	364	1	SP	1	84	4	2	12	9	940.548	0.685423	0.669958	0.648415	0.7154	0.588801	0.466539	1	253	247	243	241	237	232	241	237	232	(1463L, 902L, 1475L, 911L)	(1468.452380952381, 906.547619047619)	0.758654	10.3418	1	0.777778	584	1.3205	33.3137
10	364	1	SP	1	511	4	3	26	26	877.466	0.713879	0.666042	0.619309	0.832234	0.68196	0.533529	2	192	179	168	264	252	240	264	252	240	(1519L, 466L, 1545L, 492L)	(1531.5342465753424, 477.9060665362035)	0.685658	25.5074	1	0.755917	590	-0.707433	85.3553
10	364	1	SP	1	106	4	2	12	11	690.028	0.709904	0.686335	0.650671	0.722901	0.562238	0.453847	2	88	82	77	189	183	178	189	183	178	(1714L, 650L, 1726L, 661L)	(1718.9716981132076, 655.2169811320755)	0.42743	11.6174	1	0.80303	627	-1.15003	35.5563
10	364	1	SP	1	461	4	3	20	35	521.249	0.726601	0.681951	0.631048	0.798438	0.617624	0.454303	2	207	193	178	22	12	4	22	12	4	(1878L, 601L, 1898L, 636L)	(1887.7505422993493, 617.5379609544468)	0.853479	24.2273	1	0.658571	659	-0.244866	89.4975
10	364	1	SP	1	2799	4	3	64	71	31.7242	0.706365	0.631975	0.602744	0.857356	0.7173	0.501584	3	42	14	0	40	17	3	40	17	3	(2342L, 912L, 2406L, 983L)	(2377.275812790282, 948.3554841014648)	0.791394	59.6976	1	0.615977	693	0.530855	239.173
10	364	1	SP	1	5	5	2	2	3	2274.6	0.635522	0.618081	0.596257	0.20007	0.189976	0.181725	0	9	8	7	4	3	3	4	3	3	(134L, 751L, 136L, 754L)	(134.4, 751.8)	0.816497	2.52313	1	0.833333	7	0.321751	5.20711
10	364	1	SP	1	3	5	2	2	2	2270.67	0.66262	0.653652	0.639286	0.249161	0.237237	0.231051	0	59	58	58	4	3	3	4	3	3	(138L, 700L, 140L, 702L)	(138.33333333333334, 700.3333333333334)	0.816497	1.95441	1	0.75	10	0.785398	3.41421
10	364	1	SP	1	3	5	2	2	2	2250.67	0.63469	0.610697	0.582672	0.187933	0.173144	0.164324	0	115	114	114	3	2	2	3	2	2	(158L, 880L, 160L, 882L)	(158.33333333333334, 880.3333333333334)	0.816497	1.95441	1	0.75	21	0.785398	3.41421
10	364	1	SP	1	2	5	2	2	2	2250.5	0.642085	0.62796	0.613834	0.171607	0.162702	0.153797	0	118	117	117	2	2	2	2	2	2	(158L, 883L, 160L, 885L)	(158.5, 883.5)	1	1.59577	1	0.5	22	-0.785398	0
10	364	1	SP	1	12	5	2	4	5	2243.58	0.630036	0.596448	0.570733	0.214411	0.200332	0.18418	1	132	130	128	5	3	2	5	3	2	(164L, 895L, 168L, 900L)	(165.41666666666666, 896.75)	0.855502	3.90882	1	0.6	25	-0.68573	10.0355
10	364	1	SP	1	12	5	2	3	6	2241.08	0.634876	0.6052	0.575605	0.187306	0.176122	0.160381	1	142	139	137	4	2	2	4	2	2	(167L, 904L, 170L, 910L)	(167.91666666666666, 906.5)	0.888169	3.90882	1	0.666667	26	-0.299932	11.2426
10	364	1	SP	1	8	5	2	4	3	2229.75	0.642749	0.600788	0.577229	0.203339	0.18686	0.166229	0	173	172	171	4	2	2	4	2	2	(178L, 591L, 182L, 594L)	(179.25, 591.875)	0.884338	3.19154	1	0.666667	31	0.953736	8.24264
10	364	1	SP	1	19	5	2	6	4	2223.16	0.615145	0.594865	0.582382	0.2153	0.206738	0.185165	1	175	173	172	7	4	2	7	4	2	(183L, 941L, 189L, 945L)	(185.8421052631579, 942.4736842105264)	0.758469	4.91849	1	0.791667	33	-1.24905	13.6569
10	364	1	SP	1	6	5	2	3	3	2211.33	0.603498	0.588169	0.577018	0.214757	0.208454	0.202627	0	202	201	200	5	4	3	5	4	3	(197L, 564L, 200L, 567L)	(197.66666666666666, 564.6666666666666)	0.816497	2.76395	1	0.666667	40	0.785398	5.41421
10	364	1	SP	1	3	5	2	2	2	2208.67	0.619342	0.599659	0.584314	0.180434	0.175126	0.167008	0	209	208	207	2	2	2	2	2	2	(200L, 558L, 202L, 560L)	(200.33333333333334, 558.3333333333334)	0.816497	1.95441	1	0.75	42	0.785398	3.41421
10	364	1	SP	1	11	5	2	3	5	2201.91	0.60302	0.584979	0.566074	0.212808	0.204828	0.197592	1	221	218	217	5	4	3	5	4	3	(206L, 987L, 209L, 992L)	(207.0909090909091, 988.7272727272727)	0.869669	3.74241	1	0.733333	44	-0.424765	10.2426
10	364	1	SP	1	22	5	2	6	6	2194.91	0.611146	0.582256	0.560858	0.216197	0.206194	0.189746	1	235	232	230	7	4	3	7	4	3	(212L, 1000L, 218L, 1006L)	(214.0909090909091, 1002.8181818181819)	0.839294	5.29257	1	0.611111	47	-0.809517	15.864
10	364	1	SP	1	9	5	2	4	4	2190.56	0.641512	0.610225	0.590189	0.187355	0.173801	0.158678	0	249	247	246	4	2	2	4	2	2	(217L, 1016L, 221L, 1020L)	(218.44444444444446, 1017.5555555555555)	0.827105	3.38514	1	0.5625	48	-0.541949	9.24264
10	364	1	SP	1	15	5	2	5	4	2184	0.597784	0.583654	0.571243	0.217953	0.212231	0.203085	1	254	252	251	8	6	4	8	6	4	(223L, 1021L, 228L, 1025L)	(225.0, 1022.6666666666666)	0.624955	4.37019	1	0.75	51	1.35459	11.0711
10	364	1	SP	1	6	5	2	3	4	2185.17	0.633336	0.613147	0.594664	0.17765	0.171952	0.161076	0	260	258	257	3	2	2	3	2	2	(223L, 1027L, 226L, 1031L)	(223.83333333333334, 1028.6666666666667)	0.957469	2.76395	1	0.5	52	-0.510205	6.41421
10	364	1	SP	1	4	5	2	3	3	2180.25	0.614885	0.600116	0.588435	0.185395	0.180055	0.170235	0	250	249	248	3	2	2	3	2	2	(228L, 519L, 231L, 522L)	(228.75, 520.0)	0.960659	2.25676	1	0.444444	53	0.878072	3.41421
10	364	1	SP	1	8	5	2	3	3	2168.12	0.639283	0.607199	0.590984	0.196559	0.186547	0.170102	0	263	262	261	4	2	2	4	2	2	(240L, 507L, 243L, 510L)	(240.875, 507.875)	0.612372	3.19154	1	0.888889	58	0.785398	7.41421
10	364	1	SP	1	8	5	2	3	4	2167.12	0.637476	0.603143	0.570084	0.172783	0.16673	0.157385	0	289	287	286	3	2	2	3	2	2	(241L, 1056L, 244L, 1060L)	(241.875, 1057.75)	0.884338	3.19154	1	0.666667	59	-0.617061	8.24264
10	364	1	SP	1	6	5	2	2	3	2160.5	0.619089	0.597455	0.570078	0.278264	0.2675	0.258201	0	242	241	240	24	22	21	24	22	21	(248L, 528L, 250L, 531L)	(248.5, 529.0)	0.790569	2.76395	1	1	60	0	6
10	364	1	SP	1	7	5	2	3	3	2144	0.587979	0.573037	0.55038	0.249707	0.241357	0.230989	0	24	23	22	135	134	133	135	134	133	(264L, 746L, 267L, 749L)	(265.0, 746.7142857142857)	0.377964	2.98541	1	0.777778	64	-1.5708	6.82843
10	364	1	SP	1	7	5	2	5	4	2141.86	0.646687	0.627355	0.605653	0.213794	0.206933	0.20165	0	321	319	318	4	2	2	4	2	2	(265L, 1088L, 270L, 1092L)	(267.14285714285717, 1089.5714285714287)	0.954178	2.98541	1	0.35	65	-0.975651	6.62132
10	364	1	SP	1	6	5	2	3	3	2132.83	0.598334	0.585648	0.568535	0.248751	0.239775	0.230142	0	33	32	31	141	139	139	141	139	139	(275L, 801L, 278L, 804L)	(276.1666666666667, 802.1666666666666)	0.6742	2.76395	1	0.666667	72	-0.785398	6.24264
10	364	1	SP	1	5	5	2	2	3	2128.4	0.664599	0.642283	0.625217	0.220082	0.218171	0.214669	0	336	334	334	4	3	3	4	3	3	(280L, 1104L, 282L, 1107L)	(280.6, 1104.8)	0.816497	2.52313	1	0.833333	76	-0.321751	5.20711
10	364	1	SP	1	9	5	2	3	3	2124	0.624099	0.604864	0.587592	0.304523	0.292611	0.281089	0	123	122	121	123	121	120	123	121	120	(284L, 646L, 287L, 649L)	(285.0, 647.0)	0	3.38514	1	1	79	0.785398	8
10	364	1	SP	1	8	5	2	3	4	2119	0.631799	0.611895	0.578528	0.29542	0.274608	0.255828	0	214	212	211	72	71	70	72	71	70	(289L, 555L, 292L, 559L)	(290.0, 556.5)	0.57735	3.19154	1	0.666667	85	0	7.65685
10	364	1	SP	1	6	5	2	3	3	2116.83	0.632912	0.616981	0.583845	0.281056	0.274243	0.268268	0	144	142	142	117	116	115	117	116	115	(291L, 625L, 294L, 628L)	(292.1666666666667, 626.1666666666666)	0.6742	2.76395	1	0.666667	89	-0.785398	6.24264
10	364	1	SP	1	8	5	2	4	6	2115.5	0.623171	0.612282	0.60258	0.262088	0.252144	0.241887	0	137	134	132	123	121	121	123	121	121	(292L, 632L, 296L, 638L)	(293.5, 634.625)	0.944047	3.19154	1	0.333333	91	0.506099	7.82843
10	364	1	SP	1	5	5	2	2	3	2115.4	0.607742	0.599281	0.578312	0.237626	0.233221	0.225386	0	248	247	246	49	48	47	49	48	47	(293L, 521L, 295L, 524L)	(293.6, 521.8)	0.816497	2.52313	1	0.833333	93	-0.321751	5.20711
10	364	1	SP	1	3	5	2	2	2	2114.67	0.620299	0.6144	0.606685	0.267415	0.260419	0.255865	0	270	269	269	57	56	56	57	56	56	(294L, 1039L, 296L, 1041L)	(294.3333333333333, 1039.6666666666667)	0.816497	1.95441	1	0.75	94	-0.785398	3.41421
10	364	1	SP	1	6	5	2	2	3	2111.5	0.606331	0.590475	0.574249	0.271439	0.258837	0.254144	0	37	36	35	160	159	158	160	159	158	(297L, 804L, 299L, 807L)	(297.5, 805.0)	0.790569	2.76395	1	1	100	0	6
10	364	1	SP	1	9	5	2	3	4	2108	0.591785	0.585187	0.566293	0.266747	0.256576	0.245028	0	162	160	159	114	113	112	114	113	112	(300L, 607L, 303L, 611L)	(301.0, 608.6666666666666)	0.788895	3.38514	1	0.75	101	0.624523	7.62132
10	364	1	SP	1	6	5	2	3	3	2105.67	0.638828	0.625134	0.605593	0.254397	0.243582	0.231867	0	335	333	333	21	20	19	21	20	19	(302L, 1103L, 305L, 1106L)	(303.3333333333333, 1103.8333333333333)	0.48795	2.76395	1	0.666667	103	-1.10715	6.41421
10	364	1	SP	1	5	5	2	3	2	2104.8	0.604805	0.591457	0.564785	0.224166	0.218166	0.210181	0	172	171	171	109	108	107	109	108	107	(303L, 596L, 306L, 598L)	(304.2, 596.4)	0.816497	2.52313	1	0.833333	104	-1.24905	5.20711
10	364	1	SP	1	12	5	2	4	4	2101.75	0.641338	0.621844	0.605798	0.271321	0.257385	0.244535	1	339	337	336	23	21	20	23	21	20	(306L, 1106L, 310L, 1110L)	(307.25, 1107.25)	0.544936	3.90882	1	0.75	107	0.179385	10.6213
10	364	1	SP	1	22	5	2	6	5	2097.5	0.60701	0.59159	0.572928	0.306513	0.283397	0.262194	1	96	94	92	154	151	149	154	151	149	(309L, 861L, 315L, 866L)	(311.5, 863.0)	0.689861	5.29257	1	0.733333	115	1.02623	14.4853
10	364	1	SP	1	31	5	2	8	6	2096.58	0.643495	0.624031	0.597578	0.28191	0.264734	0.248017	1	324	321	319	39	35	31	39	35	31	(309L, 1089L, 317L, 1095L)	(312.4193548387097, 1091.6451612903227)	0.772173	6.28255	1	0.645833	117	1.27434	21.2426
10	364	1	SP	1	8	5	2	4	3	2096.38	0.628121	0.608568	0.583512	0.263831	0.253431	0.242778	0	213	211	211	87	86	85	87	86	85	(311L, 555L, 315L, 558L)	(312.625, 556.25)	0.81241	3.19154	1	0.666667	119	-1.23343	7.03553
10	364	1	SP	1	12	5	2	4	3	2094.5	0.622249	0.607042	0.594003	0.275586	0.261896	0.249899	1	179	178	177	121	119	118	121	119	118	(313L, 946L, 317L, 949L)	(314.5, 947.0)	0.68313	3.90882	1	1	121	-1.5708	10
10	364	1	SP	1	3	5	2	2	2	2092.67	0.629689	0.615293	0.605397	0.187419	0.182342	0.173304	0	375	374	374	3	2	2	3	2	2	(316L, 1143L, 318L, 1145L)	(316.3333333333333, 1143.6666666666667)	0.816497	1.95441	1	0.75	123	-0.785398	3.41421
10	364	1	SP	1	8	5	2	3	3	2088.12	0.615561	0.597019	0.578558	0.275683	0.260673	0.248428	0	189	188	187	109	108	107	109	108	107	(320L, 578L, 323L, 581L)	(320.875, 578.875)	0.612372	3.19154	1	0.888889	127	0.785398	7.41421
10	364	1	SP	1	11	5	2	4	4	2084.55	0.624926	0.594174	0.568051	0.211343	0.20239	0.190487	1	328	326	325	5	3	2	5	3	2	(323L, 439L, 327L, 443L)	(324.45454545454544, 440.1818181818182)	0.747471	3.74241	1	0.6875	131	0.854718	9.65685
10	364	1	SP	1	6	5	2	2	3	2085.5	0.600181	0.584665	0.570695	0.247276	0.233187	0.225762	0	227	226	225	105	104	103	105	104	103	(323L, 994L, 325L, 997L)	(323.5, 995.0)	0.790569	2.76395	1	1	132	0	6
10	364	1	SP	1	7	5	2	3	4	2083.57	0.604931	0.596888	0.58119	0.23809	0.229564	0.221679	0	317	315	314	51	49	49	51	49	49	(324L, 1083L, 327L, 1087L)	(325.42857142857144, 1084.4285714285713)	0.643079	2.98541	1	0.583333	133	-0.310125	6.62132
10	364	1	SP	1	9	5	2	4	3	2075.56	0.624679	0.608853	0.592203	0.238616	0.230063	0.22188	0	355	354	353	31	29	28	31	29	28	(332L, 1122L, 336L, 1125L)	(333.44444444444446, 1123.3333333333333)	0.786284	3.38514	1	0.75	138	-1.46525	7.62132
10	364	1	SP	1	3	5	2	2	2	2071.67	0.63648	0.625936	0.614417	0.252588	0.246115	0.242072	0	387	386	386	7	6	6	7	6	6	(337L, 1155L, 339L, 1157L)	(337.3333333333333, 1155.3333333333333)	0.816497	1.95441	1	0.75	141	0.785398	3.41421
10	364	1	SP	1	19	5	2	8	5	2067.58	0.647675	0.628433	0.606078	0.278348	0.267182	0.258537	1	373	370	369	25	21	17	25	21	17	(338L, 1138L, 346L, 1143L)	(341.42105263157896, 1139.7368421052631)	0.956387	4.91849	1	0.475	142	1.09534	16.864
10	364	1	SP	1	12	5	2	4	4	2066.5	0.626062	0.611788	0.589243	0.260603	0.249541	0.242201	1	352	350	349	39	37	36	39	37	36	(341L, 1118L, 345L, 1122L)	(342.5, 1119.6666666666667)	0.645461	3.90882	1	0.75	143	-0.649925	10.2426
10	364	1	SP	1	4	5	2	2	2	2065.5	0.608424	0.590587	0.574287	0.227427	0.219596	0.213754	0	184	183	183	126	125	125	126	125	125	(343L, 581L, 345L, 583L)	(343.5, 581.5)	0	2.25676	1	1	146	0.785398	4
10	364	1	SP	1	3	5	2	2	2	2059.33	0.612866	0.60485	0.596509	0.230234	0.220767	0.211963	0	338	337	337	54	53	52	54	53	52	(349L, 1105L, 351L, 1107L)	(349.6666666666667, 1105.6666666666667)	0.816497	1.95441	1	0.75	150	0.785398	3.41421
10	364	1	SP	1	3	5	2	2	2	2054.67	0.63439	0.624449	0.606271	0.298206	0.288468	0.282153	0	360	359	359	39	38	38	39	38	38	(354L, 1127L, 356L, 1129L)	(354.3333333333333, 1127.6666666666667)	0.816497	1.95441	1	0.75	155	-0.785398	3.41421
10	364	1	SP	1	7	5	2	4	3	2052.57	0.626932	0.603729	0.57734	0.201124	0.192021	0.177231	0	407	405	405	5	3	2	5	3	2	(355L, 1173L, 359L, 1176L)	(356.42857142857144, 1173.857142857143)	0.726871	2.98541	1	0.583333	156	1.38054	7.24264
10	364	1	SP	1	8	5	2	3	3	2047.88	0.599767	0.580543	0.562346	0.269469	0.25335	0.244909	0	96	94	94	198	197	196	198	197	196	(360L, 861L, 363L, 864L)	(361.125, 861.875)	0.612372	3.19154	1	0.888889	159	-0.785398	7.41421
10	364	1	SP	1	7	5	2	3	4	2042.14	0.617381	0.593198	0.579134	0.206828	0.201492	0.191922	0	363	361	360	4	3	2	4	3	2	(366L, 399L, 369L, 403L)	(366.85714285714283, 400.42857142857144)	0.899941	2.98541	1	0.583333	163	0.725684	6.41421
10	364	1	SP	1	73	5	2	13	11	2036.75	0.626401	0.608917	0.577919	0.269415	0.250085	0.229278	1	369	364	359	55	47	41	55	47	41	(366L, 1126L, 379L, 1137L)	(372.24657534246575, 1131.164383561644)	0.905298	9.64088	1	0.51049	165	1.01801	36.9706
10	364	1	SP	1	13	5	2	4	4	2035.46	0.622377	0.611704	0.590214	0.26407	0.249935	0.238181	1	406	404	403	17	15	13	17	15	13	(372L, 1170L, 376L, 1174L)	(373.53846153846155, 1171.1538461538462)	0.50814	4.06843	1	0.8125	168	-1.33035	10.8284
10	364	1	SP	1	31	5	2	9	7	2032.35	0.642634	0.614763	0.58338	0.260633	0.246337	0.228485	1	418	414	412	11	8	6	11	8	6	(372L, 1179L, 381L, 1186L)	(376.64516129032256, 1181.5806451612902)	0.865235	6.28255	1	0.492063	169	-1.05281	23.8995
10	364	1	SP	1	10	5	2	4	3	2034.5	0.622925	0.591255	0.552578	0.214097	0.197804	0.184378	1	371	369	368	4	3	2	4	3	2	(373L, 391L, 377L, 394L)	(374.5, 392.0)	0.790569	3.56825	1	0.833333	170	1.10715	8.82843
10	364	1	SP	1	13	5	2	5	4	2028.08	0.611335	0.59971	0.586498	0.25043	0.238462	0.226824	1	368	366	365	53	50	49	53	50	49	(379L, 1131L, 384L, 1135L)	(380.9230769230769, 1132.8461538461538)	0.797484	4.06843	1	0.65	172	1.05099	11.864
10	364	1	SP	1	36	5	2	10	6	2023.11	0.634695	0.613892	0.582078	0.293384	0.269191	0.247251	1	395	392	390	36	32	29	36	32	29	(381L, 1156L, 391L, 1162L)	(385.8888888888889, 1158.4722222222222)	0.819288	6.77028	1	0.6	174	1.35313	21.2782
10	364	1	SP	1	6	5	2	3	3	2025.67	0.62407	0.609424	0.589243	0.203597	0.199446	0.193673	0	401	399	399	26	25	24	26	25	24	(382L, 1165L, 385L, 1168L)	(383.3333333333333, 1165.8333333333333)	0.48795	2.76395	1	0.666667	176	-1.10715	6.41421
10	364	1	SP	1	8	5	2	3	4	2025	0.587968	0.580622	0.557335	0.236986	0.230946	0.226074	0	416	414	413	15	13	13	15	13	13	(383L, 1179L, 386L, 1183L)	(384.0, 1180.5)	0.57735	3.19154	1	0.666667	177	0	7.65685
10	364	1	SP	1	16	5	2	5	5	2023.38	0.615769	0.601355	0.576401	0.245878	0.231478	0.221377	1	426	423	422	9	6	4	9	6	4	(384L, 1188L, 389L, 1193L)	(385.625, 1189.9375)	0.697251	4.51352	1	0.64	178	0.616306	12.2426
10	364	1	SP	1	6	5	2	3	3	2022.83	0.640888	0.622313	0.582115	0.276854	0.266118	0.249176	0	208	206	206	132	130	130	132	130	130	(385L, 553L, 388L, 556L)	(386.1666666666667, 554.1666666666666)	0.6742	2.76395	1	0.666667	179	-0.785398	6.24264
10	364	1	SP	1	4	5	2	2	2	2020.5	0.619702	0.606242	0.59211	0.193568	0.190417	0.187025	0	430	429	429	5	4	3	5	4	3	(388L, 1195L, 390L, 1197L)	(388.5, 1195.5)	0	2.25676	1	1	181	0.785398	4
10	364	1	SP	1	15	5	2	4	4	2013.6	0.635926	0.617337	0.596056	0.300423	0.282594	0.263086	1	242	240	239	112	109	108	112	109	108	(394L, 518L, 398L, 522L)	(395.4, 519.6)	0.489898	4.37019	1	0.9375	183	-0.785398	11.4142
10	364	1	SP	1	8	5	2	3	3	2012.12	0.599377	0.586515	0.568226	0.227643	0.220105	0.211426	0	174	172	172	198	196	196	198	196	196	(396L, 936L, 399L, 939L)	(396.875, 936.875)	0.612372	3.19154	1	0.888889	186	0.785398	7.41421
10	364	1	SP	1	9	5	2	3	4	2006.11	0.607732	0.597929	0.587768	0.285775	0.276475	0.270909	0	223	221	221	129	128	127	129	128	127	(402L, 536L, 405L, 540L)	(402.8888888888889, 537.6666666666666)	0.694588	3.38514	1	0.75	188	0.354313	8.24264
10	364	1	SP	1	5	5	2	3	2	2001.2	0.620855	0.59409	0.575529	0.17617	0.171371	0.163254	0	446	445	445	3	2	2	3	2	2	(407L, 1209L, 410L, 1211L)	(407.8, 1209.6)	0.816497	2.52313	1	0.833333	191	-1.24905	5.20711
10	364	1	SP	1	4	5	2	3	2	1999.75	0.64193	0.623686	0.592755	0.242484	0.230379	0.22293	0	440	439	439	9	8	7	9	8	7	(408L, 1203L, 411L, 1205L)	(409.25, 1203.75)	0.912871	2.25676	1	0.666667	193	1.24905	3.20711
10	364	1	SP	1	7	5	2	3	3	1996	0.609152	0.593392	0.580673	0.202943	0.194264	0.18549	0	401	400	399	4	3	2	4	3	2	(412L, 356L, 415L, 359L)	(413.0, 357.0)	0.816497	2.98541	1	0.777778	196	0.785398	6.82843
10	364	1	SP	1	4	5	2	2	2	1994.5	0.586513	0.572007	0.552912	0.235282	0.231293	0.228635	0	120	119	119	217	216	216	217	216	216	(414L, 639L, 416L, 641L)	(414.5, 639.5)	0	2.25676	1	1	197	0.785398	4
10	364	1	SP	1	5	5	2	3	3	1993	0.630253	0.617718	0.601011	0.237183	0.230439	0.224266	0	376	375	374	68	66	66	68	66	66	(415L, 1137L, 418L, 1140L)	(416.0, 1138.0)	0	2.52313	1	0.555556	198	0.785398	5.65685
10	364	1	SP	1	6	5	2	3	2	1992	0.599436	0.588753	0.573859	0.23476	0.228861	0.223557	0	164	163	163	183	181	181	183	181	181	(416L, 594L, 419L, 596L)	(417.0, 594.5)	0.790569	2.76395	1	1	199	-1.5708	6
10	364	1	SP	1	3	5	2	3	1	1992	0.61191	0.602241	0.592768	0.236557	0.228513	0.2228	0	228	228	228	182	181	180	182	181	180	(416L, 990L, 419L, 991L)	(417.0, 990.0)	1	1.95441	1	1	200	-1.5708	1
10	364	1	SP	1	8	5	2	3	3	1988.12	0.606993	0.594309	0.57684	0.26717	0.258429	0.245872	0	153	151	151	231	229	228	231	229	228	(420L, 912L, 423L, 915L)	(420.875, 912.875)	0.612372	3.19154	1	0.888889	202	0.785398	7.41421
10	364	1	SP	1	4	5	2	2	3	1984.75	0.601948	0.592833	0.580286	0.249623	0.237176	0.229511	0	185	183	183	217	216	215	217	216	215	(424L, 944L, 426L, 947L)	(424.25, 944.75)	0.912871	2.25676	1	0.666667	205	0.321751	3.20711
10	364	1	SP	1	6	5	2	3	3	1976.83	0.583488	0.573595	0.55241	0.277718	0.268299	0.256173	0	25	24	23	293	292	291	293	292	291	(431L, 733L, 434L, 736L)	(432.1666666666667, 733.8333333333334)	0.6742	2.76395	1	0.666667	211	0.785398	6.24264
10	364	1	SP	1	6	5	2	3	3	1973.17	0.612236	0.600997	0.589703	0.235143	0.228974	0.221047	0	134	132	132	217	216	216	217	216	216	(435L, 623L, 438L, 626L)	(435.8333333333333, 624.1666666666666)	0.6742	2.76395	1	0.666667	212	0.785398	6.24264
10	364	1	SP	1	5	5	2	3	2	1956.8	0.592732	0.581613	0.560066	0.260181	0.253363	0.239959	0	34	33	33	309	308	308	309	308	308	(451L, 790L, 454L, 792L)	(452.2, 790.4)	0.816497	2.52313	1	0.833333	220	-1.24905	5.20711
10	364	1	SP	1	15	5	2	4	6	1952.53	0.634803	0.599478	0.573119	0.241029	0.228151	0.21533	1	436	433	431	7	5	3	7	5	3	(455L, 321L, 459L, 327L)	(456.46666666666664, 323.6)	0.785762	4.37019	1	0.625	223	-0.503419	12.6569
10	364	1	SP	1	7	5	2	3	4	1952.14	0.644287	0.616493	0.587045	0.229448	0.219086	0.205439	0	474	472	471	5	4	3	5	4	3	(456L, 1238L, 459L, 1242L)	(456.85714285714283, 1239.5714285714287)	0.899941	2.98541	1	0.583333	224	-0.725684	6.41421
10	364	1	SP	1	4	5	2	2	2	1946.5	0.602308	0.584996	0.559039	0.239754	0.237	0.2337	0	178	177	177	251	250	249	251	250	249	(462L, 936L, 464L, 938L)	(462.5, 936.5)	0	2.25676	1	1	230	0.785398	4
10	364	1	SP	1	9	5	2	4	3	1944.67	0.635591	0.615697	0.591962	0.257451	0.241562	0.228346	0	472	470	469	9	7	6	9	7	6	(463L, 1238L, 467L, 1241L)	(464.3333333333333, 1239.111111111111)	0.694588	3.38514	1	0.75	231	1.21648	8.24264
10	364	1	SP	1	14	5	2	4	5	1931.36	0.636782	0.606956	0.585783	0.246413	0.236068	0.213645	1	452	449	448	6	4	3	6	4	3	(476L, 305L, 480L, 310L)	(477.64285714285717, 307.2142857142857)	0.629289	4.22201	1	0.7	234	0.425121	11.0711
10	364	1	SP	1	9	5	2	3	3	1915	0.60216	0.594272	0.579007	0.301355	0.29471	0.289323	0	214	213	212	197	195	194	197	195	194	(493L, 544L, 496L, 547L)	(494.0, 545.0)	0	3.38514	1	1	241	0.785398	8
10	364	1	SP	1	15	5	2	3	6	1908.87	0.611729	0.593192	0.565462	0.239318	0.225294	0.212696	1	466	463	461	8	5	4	8	5	4	(499L, 292L, 502L, 298L)	(500.1333333333333, 294.3333333333333)	0.841536	4.37019	1	0.833333	245	-0.0141205	11.6213
10	364	1	SP	1	7	5	2	3	3	1901.29	0.587077	0.574592	0.557311	0.26	0.252938	0.243751	0	40	39	38	356	354	354	356	354	354	(507L, 803L, 510L, 806L)	(507.7142857142857, 804.0)	0.377964	2.98541	1	0.777778	250	0	6.82843
10	364	1	SP	1	9	5	2	4	3	1887.67	0.596789	0.583172	0.572724	0.230585	0.221626	0.212022	0	478	477	476	6	5	4	6	5	4	(520L, 281L, 524L, 284L)	(521.3333333333334, 282.1111111111111)	0.694588	3.38514	1	0.75	259	1.21648	8.24264
10	364	1	SP	1	7	5	2	3	3	1886.71	0.618118	0.596768	0.584099	0.202143	0.192061	0.185542	0	497	496	495	5	4	3	5	4	3	(521L, 1278L, 524L, 1281L)	(522.2857142857143, 1278.857142857143)	0.723885	2.98541	1	0.777778	261	-0.531849	6.20711
10	364	1	SP	1	3	5	2	2	2	1855.33	0.629682	0.613147	0.595231	0.177621	0.16857	0.15998	0	511	510	510	3	2	2	3	2	2	(553L, 1299L, 555L, 1301L)	(553.6666666666666, 1299.6666666666667)	0.816497	1.95441	1	0.75	271	0.785398	3.41421
10	364	1	SP	1	8	5	2	3	3	1823.12	0.623526	0.601531	0.580934	0.25042	0.240713	0.230001	0	41	39	38	404	402	401	404	402	401	(585L, 741L, 588L, 744L)	(585.875, 742.125)	0.612372	3.19154	1	0.888889	289	-0.785398	7.41421
10	364	1	SP	1	6	5	2	3	3	1818.83	0.592006	0.581875	0.558373	0.250913	0.245751	0.240076	0	404	402	402	115	113	112	115	113	112	(589L, 367L, 592L, 370L)	(590.1666666666666, 368.1666666666667)	0.6742	2.76395	1	0.666667	293	-0.785398	6.24264
10	364	1	SP	1	18	5	2	5	5	1810.61	0.618374	0.60089	0.583777	0.295637	0.278165	0.265365	1	483	481	479	51	47	45	51	47	45	(596L, 1272L, 601L, 1277L)	(598.3888888888889, 1274.5555555555557)	0.744879	4.78731	1	0.72	299	0.916255	14.0355
10	364	1	SP	1	7	5	2	3	3	1794.14	0.600333	0.584885	0.567282	0.268613	0.25133	0.2447	0	501	500	499	40	39	38	40	39	38	(614L, 273L, 617L, 276L)	(614.8571428571429, 273.7142857142857)	0.723885	2.98541	1	0.777778	306	1.03895	6.20711
10	364	1	SP	1	19	5	2	4	6	1792.42	0.601643	0.590592	0.578811	0.278277	0.262152	0.243214	1	505	502	500	39	36	34	39	36	34	(615L, 1294L, 619L, 1300L)	(616.578947368421, 1296.578947368421)	0.755463	4.91849	1	0.791667	308	0.097432	13.6569
10	364	1	SP	1	31	5	2	6	9	1784.23	0.617423	0.592027	0.57021	0.267067	0.237927	0.211513	1	539	534	531	17	12	9	17	12	9	(622L, 1325L, 628L, 1334L)	(624.7741935483871, 1328.6774193548388)	0.808195	6.28255	1	0.574074	313	-0.180243	26.3492
10	364	1	SP	1	9	5	2	4	4	1780.33	0.623335	0.604545	0.584931	0.236958	0.223752	0.214637	0	214	212	211	310	308	307	310	308	307	(627L, 573L, 631L, 577L)	(628.6666666666666, 574.4444444444445)	0.720941	3.38514	1	0.5625	317	-0.967388	7.86396
10	364	1	SP	1	10	5	2	3	4	1773.9	0.596922	0.582496	0.567984	0.264113	0.250055	0.235172	1	6	4	3	472	470	469	472	470	469	(634L, 797L, 637L, 801L)	(635.1, 798.2)	0.654654	3.56825	1	0.833333	323	-0.463648	8.20711
10	364	1	SP	1	7	5	2	3	3	1746.14	0.609577	0.595386	0.573336	0.225574	0.218062	0.204188	0	503	502	501	57	56	56	57	56	56	(662L, 1295L, 665L, 1298L)	(662.8571428571429, 1296.2857142857142)	0.723885	2.98541	1	0.777778	326	-1.03895	6.20711
10	364	1	SP	1	8	5	2	3	3	1729.88	0.597206	0.58814	0.573274	0.238883	0.230717	0.221261	0	325	323	323	225	223	223	225	223	223	(678L, 1116L, 681L, 1119L)	(679.125, 1116.875)	0.612372	3.19154	1	0.888889	327	-0.785398	7.41421
10	364	1	SP	1	6	5	2	4	2	1703.5	0.606807	0.589435	0.570817	0.196461	0.192105	0.185701	0	580	579	579	5	4	3	5	4	3	(704L, 1371L, 708L, 1373L)	(705.5, 1371.5)	0.912871	2.76395	1	0.75	330	-1.24905	6.41421
10	364	1	SP	1	6	5	2	3	3	1696.83	0.640763	0.617302	0.574161	0.275834	0.263228	0.243758	0	566	564	564	22	20	20	22	20	20	(711L, 1355L, 714L, 1358L)	(712.1666666666666, 1355.8333333333333)	0.6742	2.76395	1	0.666667	334	0.785398	6.24264
10	364	1	SP	1	11	5	2	4	3	1695.64	0.648459	0.622681	0.591832	0.248609	0.22594	0.206208	1	586	584	584	5	3	2	5	3	2	(712L, 1375L, 716L, 1378L)	(713.3636363636364, 1375.909090909091)	0.708444	3.74241	1	0.916667	335	1.30776	9.41421
10	364	1	SP	1	39	5	2	7	9	1692.46	0.629837	0.608816	0.586093	0.292079	0.263491	0.239842	1	386	381	377	200	196	191	200	196	191	(714L, 399L, 721L, 408L)	(716.5384615384615, 403.84615384615387)	0.87491	7.04673	1	0.619048	336	-0.620053	22.6924
10	364	1	SP	1	9	5	2	4	3	1690.33	0.630364	0.611749	0.594848	0.239802	0.229292	0.218428	0	556	554	553	34	33	32	34	33	32	(717L, 1344L, 721L, 1347L)	(718.6666666666666, 1345.2222222222222)	0.561211	3.38514	1	0.75	338	1.43767	7.62132
10	364	1	SP	1	11	5	2	3	4	1688.91	0.638376	0.610166	0.588882	0.207589	0.199441	0.187639	1	590	588	586	6	4	2	6	4	2	(719L, 1377L, 722L, 1381L)	(720.0909090909091, 1378.6363636363637)	0.708444	3.74241	1	0.916667	340	0.263033	9.41421
10	364	1	SP	1	5	5	2	2	3	1681.4	0.597857	0.588543	0.572768	0.231406	0.223556	0.22008	0	260	258	258	310	308	308	310	308	308	(727L, 1046L, 729L, 1049L)	(727.6, 1046.8)	0.816497	2.52313	1	0.833333	342	-0.321751	5.20711
10	364	1	SP	1	7	5	2	3	3	1672	0.622464	0.603315	0.580287	0.279381	0.261552	0.252008	0	227	225	225	344	342	342	344	342	342	(736L, 1012L, 739L, 1015L)	(737.0, 1012.7142857142857)	0.377964	2.98541	1	0.777778	349	-1.5708	6.82843
10	364	1	SP	1	7	5	2	4	3	1671.71	0.604837	0.591194	0.578543	0.209131	0.206015	0.202254	0	594	592	592	7	5	5	7	5	5	(736L, 1381L, 740L, 1384L)	(737.2857142857143, 1381.857142857143)	0.878582	2.98541	1	0.583333	350	-1.1781	7.41421
10	364	1	SP	1	12	5	2	6	3	1665.67	0.620199	0.605003	0.575013	0.268773	0.251936	0.241751	1	371	370	369	213	211	210	213	211	210	(741L, 411L, 747L, 414L)	(743.3333333333334, 411.8333333333333)	0.885544	3.90882	1	0.666667	351	1.45037	10.2426
10	364	1	SP	1	55	5	2	14	8	1654.42	0.622187	0.599743	0.579871	0.282931	0.257269	0.230935	1	574	570	568	39	35	28	39	35	28	(748L, 1355L, 762L, 1363L)	(754.5818181818182, 1357.509090909091)	0.939534	8.36828	1	0.491071	354	1.24962	34.1421
10	364	1	SP	1	8	5	2	4	3	1657.62	0.637978	0.603287	0.581847	0.175788	0.165915	0.1545	0	593	591	591	3	2	2	3	2	2	(750L, 187L, 754L, 190L)	(751.375, 188.25)	0.81241	3.19154	1	0.666667	355	1.23343	7.03553
10	364	1	SP	1	10	5	2	5	3	1654.1	0.632663	0.618046	0.604022	0.209238	0.199942	0.189003	1	605	604	603	5	3	3	5	3	3	(753L, 1390L, 758L, 1393L)	(754.9, 1391.2)	0.829655	3.56825	1	0.666667	358	-1.2109	9.65685
10	364	1	SP	1	5	5	2	2	3	1650.6	0.592163	0.581464	0.55623	0.235469	0.230777	0.225079	0	459	457	457	143	141	140	143	141	140	(758L, 1243L, 760L, 1246L)	(758.4, 1243.8)	0.816497	2.52313	1	0.833333	359	0.321751	5.20711
10	364	1	SP	1	9	5	2	3	3	1648	0.621574	0.609712	0.586817	0.276214	0.263097	0.250852	0	341	339	338	246	244	243	246	244	243	(760L, 440L, 763L, 443L)	(761.0, 441.0)	0	3.38514	1	1	360	0.785398	8
10	364	1	SP	1	8	5	2	4	3	1647.5	0.605745	0.594039	0.576724	0.225755	0.218553	0.211572	0	333	331	331	260	258	257	260	258	257	(760L, 1116L, 764L, 1119L)	(761.5, 1116.875)	0.674645	3.19154	1	0.666667	361	0.964783	7.03553
10	364	1	SP	1	10	5	2	5	4	1646.1	0.621488	0.611813	0.600284	0.248886	0.241527	0.234815	1	600	598	597	14	12	11	14	12	11	(761L, 1383L, 766L, 1387L)	(762.9, 1384.8)	0.910771	3.56825	1	0.5	362	-0.889631	7.65685
10	364	1	SP	1	9	5	2	3	4	1641.78	0.608268	0.600368	0.588003	0.248687	0.240589	0.235386	0	582	580	579	33	31	30	33	31	30	(766L, 1365L, 769L, 1369L)	(767.2222222222222, 1366.111111111111)	0.786953	3.38514	1	0.75	366	-0.515188	8.82843
10	364	1	SP	1	22	5	2	7	4	1638.41	0.647176	0.624227	0.59634	0.238649	0.218128	0.194763	1	613	610	609	5	3	2	5	3	2	(768L, 1395L, 775L, 1399L)	(770.5909090909091, 1396.6363636363637)	0.845929	5.29257	1	0.785714	370	-1.26627	15.0355
10	364	1	SP	1	5	5	2	3	2	1617.2	0.622706	0.606117	0.577468	0.172832	0.166177	0.158531	0	601	600	600	3	2	2	3	2	2	(791L, 178L, 794L, 180L)	(791.8, 178.4)	0.816497	2.52313	1	0.833333	382	1.24905	5.20711
10	364	1	SP	1	35	5	2	5	10	1606.2	0.601743	0.582814	0.566855	0.250802	0.236996	0.224752	1	385	380	376	221	217	213	221	217	213	(801L, 394L, 806L, 404L)	(802.8, 398.9142857142857)	0.914215	6.67558	1	0.7	384	0.0557676	23.0711
10	364	1	SP	1	9	5	2	3	3	1605	0.595358	0.585593	0.564767	0.226069	0.218068	0.214625	0	553	552	551	53	52	51	53	52	51	(803L, 226L, 806L, 229L)	(804.0, 227.0)	0	3.38514	1	1	385	0.785398	8
10	364	1	SP	1	9	5	2	4	3	1595.33	0.60909	0.590646	0.57158	0.197606	0.189646	0.177311	0	604	603	602	5	4	3	5	4	3	(812L, 175L, 816L, 178L)	(813.6666666666666, 175.88888888888889)	0.694588	3.38514	1	0.75	389	1.21648	8.24264
10	364	1	SP	1	6	5	2	3	3	1581.83	0.610081	0.597876	0.587454	0.198316	0.191943	0.18713	0	305	304	303	298	296	296	298	296	296	(826L, 474L, 829L, 477L)	(827.1666666666666, 474.6666666666667)	0.48795	2.76395	1	0.666667	391	-0.463648	6.41421
10	364	1	SP	1	27	5	2	8	5	1579.89	0.6074	0.597946	0.582584	0.255659	0.24319	0.22456	1	597	594	593	37	34	32	37	34	32	(826L, 1378L, 834L, 1383L)	(829.1111111111111, 1379.4074074074074)	0.889756	5.86323	1	0.675	392	1.30735	19.0711
10	364	1	SP	1	6	5	2	3	3	1581.17	0.585526	0.573135	0.550269	0.284401	0.274817	0.263099	0	193	191	191	417	416	415	417	416	415	(827L, 973L, 830L, 976L)	(827.8333333333334, 973.8333333333334)	0.6742	2.76395	1	0.666667	393	-0.785398	6.24264
10	364	1	SP	1	10	5	2	3	4	1575	0.609156	0.595406	0.578285	0.209543	0.203623	0.199222	1	402	400	399	207	206	204	207	206	204	(833L, 377L, 836L, 381L)	(834.0, 378.8)	0.612372	3.56825	1	0.833333	395	0	8.82843
10	364	1	SP	1	8	5	2	4	3	1545.62	0.628762	0.614237	0.59271	0.253143	0.23781	0.226842	0	295	293	293	334	333	332	334	333	332	(862L, 1079L, 866L, 1082L)	(863.375, 1079.75)	0.81241	3.19154	1	0.666667	401	-1.23343	7.03553
10	364	1	SP	1	9	5	2	3	3	1510	0.598869	0.584608	0.563152	0.292097	0.271749	0.25979	0	112	111	110	515	514	513	515	514	513	(898L, 897L, 901L, 900L)	(899.0, 898.0)	0	3.38514	1	1	412	0.785398	8
10	364	1	SP	1	16	5	2	5	4	1508	0.633557	0.619373	0.602959	0.27107	0.258542	0.242628	1	447	445	444	180	178	176	180	178	176	(899L, 338L, 904L, 342L)	(901.0, 339.625)	0.625458	4.51352	1	0.8	413	-1.117	12.2426
10	364	1	SP	1	7	5	2	3	3	1503	0.600135	0.585233	0.568987	0.238681	0.232714	0.225986	0	169	168	167	464	462	462	464	462	462	(905L, 955L, 908L, 958L)	(906.0, 956.2857142857143)	0.377964	2.98541	1	0.777778	416	-1.5708	6.82843
10	364	1	SP	1	31	5	2	9	11	1496.84	0.617378	0.604649	0.592026	0.25251	0.240167	0.230311	1	440	434	430	196	191	185	196	191	185	(907L, 346L, 916L, 357L)	(912.1612903225806, 351.64516129032256)	0.950166	6.28255	1	0.313131	417	-0.525803	24.864
10	364	1	SP	1	4	5	2	3	2	1487	0.627692	0.61749	0.59424	0.157664	0.149288	0.142579	0	634	633	632	3	2	2	3	2	2	(921L, 1425L, 924L, 1427L)	(922.0, 1425.75)	0.790569	2.25676	1	0.666667	420	-1.5708	4.62132
10	364	1	SP	1	11	5	2	4	3	1468.64	0.588497	0.57583	0.555913	0.228052	0.219097	0.208474	1	202	200	200	430	428	427	430	428	427	(939L, 586L, 943L, 589L)	(940.3636363636364, 587.0909090909091)	0.708444	3.74241	1	0.916667	425	-1.30776	9.41421
10	364	1	SP	1	14	5	2	3	5	1464.93	0.618458	0.602903	0.593609	0.250475	0.240267	0.233232	1	472	469	467	155	152	151	155	152	151	(943L, 308L, 946L, 313L)	(944.0714285714286, 309.85714285714283)	0.81654	4.22201	1	0.933333	426	-0.124989	11.4142
10	364	1	SP	1	9	5	2	4	4	1448.56	0.601239	0.586514	0.568724	0.233176	0.226713	0.219118	0	225	223	222	411	409	408	411	409	408	(959L, 565L, 963L, 569L)	(960.4444444444445, 566.6666666666666)	0.720941	3.38514	1	0.5625	433	-0.603409	7.86396
10	364	1	SP	1	17	5	2	7	3	1444	0.596914	0.586583	0.571693	0.234339	0.227713	0.223411	1	205	203	202	431	430	429	431	430	429	(962L, 586L, 969L, 589L)	(965.0, 587.0)	0.889757	4.65243	1	0.809524	435	-1.5708	13.6569
10	364	1	SP	1	4	5	2	2	2	1444.5	0.605693	0.595245	0.576875	0.213942	0.210377	0.20796	0	275	274	274	363	362	362	363	362	362	(964L, 1067L, 966L, 1069L)	(964.5, 1067.5)	0	2.25676	1	1	436	0.785398	4
10	364	1	SP	1	40	5	2	7	8	1426.42	0.636858	0.623	0.605406	0.277184	0.255813	0.237906	1	417	412	410	202	199	195	202	199	195	(980L, 351L, 987L, 359L)	(982.575, 355.05)	0.546989	7.1365	1	0.714286	443	0.156699	21.8995
10	364	1	SP	1	7	5	2	3	3	1414.71	0.615806	0.601721	0.574508	0.235145	0.224408	0.212361	0	545	543	543	94	93	92	94	93	92	(993L, 1336L, 996L, 1339L)	(994.2857142857143, 1336.857142857143)	0.723885	2.98541	1	0.777778	450	-0.531849	6.20711
10	364	1	SP	1	7	5	2	3	4	1407.14	0.619937	0.605475	0.586218	0.307727	0.2937	0.274447	0	316	314	313	323	321	320	323	321	320	(1001L, 1106L, 1004L, 1110L)	(1001.8571428571429, 1107.5714285714287)	0.726871	2.98541	1	0.583333	452	-0.190253	7.24264
10	364	1	SP	1	7	5	2	4	3	1404.57	0.64404	0.633661	0.615262	0.261927	0.248833	0.238215	0	379	377	376	230	229	228	230	229	228	(1003L, 383L, 1007L, 386L)	(1004.4285714285714, 384.14285714285717)	0.726871	2.98541	1	0.583333	454	-1.38054	7.24264
10	364	1	SP	1	13	5	2	4	4	1399.38	0.617226	0.599484	0.581518	0.275958	0.258363	0.243458	1	142	140	139	496	494	493	496	494	493	(1008L, 932L, 1012L, 936L)	(1009.6153846153846, 933.3846153846154)	0.523557	4.06843	1	0.8125	459	0.785398	10.2426
10	364	1	SP	1	11	5	2	4	3	1396.64	0.646851	0.630261	0.613328	0.237914	0.223864	0.216974	1	380	378	377	225	224	223	225	224	223	(1011L, 378L, 1015L, 381L)	(1012.3636363636364, 379.09090909090907)	0.708444	3.74241	1	0.916667	461	-1.30776	9.41421
10	364	1	SP	1	15	5	2	4	5	1393.47	0.613496	0.600947	0.573416	0.254856	0.239065	0.227675	1	465	462	461	132	130	128	132	130	128	(1014L, 283L, 1018L, 288L)	(1015.5333333333333, 285.3333333333333)	0.71318	4.37019	1	0.75	466	0.555933	11.6569
10	364	1	SP	1	8	5	2	3	3	1388.12	0.586322	0.570277	0.551391	0.234325	0.225837	0.21899	0	234	232	232	404	402	402	404	402	402	(1020L, 1024L, 1023L, 1027L)	(1020.875, 1024.875)	0.612372	3.19154	1	0.888889	469	0.785398	7.41421
10	364	1	SP	1	6	5	2	3	2	1352	0.629613	0.613215	0.580978	0.285268	0.264309	0.249877	0	557	556	556	80	79	79	80	79	79	(1056L, 1346L, 1059L, 1348L)	(1057.0, 1346.5)	0.790569	2.76395	1	1	481	-1.5708	6
10	364	1	SP	1	9	5	2	3	3	1344	0.617335	0.602367	0.587392	0.250903	0.243327	0.23576	0	258	256	255	382	381	380	382	381	380	(1064L, 1040L, 1067L, 1043L)	(1065.0, 1041.0)	0	3.38514	1	1	490	0.785398	8
10	364	1	SP	1	12	5	2	4	4	1335.75	0.651921	0.634003	0.600101	0.289884	0.265336	0.248274	1	562	560	559	78	76	74	78	76	74	(1072L, 1347L, 1076L, 1351L)	(1073.25, 1348.3333333333333)	0.490719	3.90882	1	0.75	497	-0.345668	10.2426
10	364	1	SP	1	11	5	2	4	4	1332.27	0.618094	0.605946	0.594126	0.227537	0.220519	0.211793	1	372	369	368	210	208	207	210	208	207	(1075L, 358L, 1079L, 362L)	(1076.7272727272727, 359.8181818181818)	0.509786	3.74241	1	0.6875	499	-0.878072	9.82843
10	364	1	SP	1	9	5	2	3	4	1312.89	0.614527	0.599375	0.572603	0.310352	0.286929	0.267625	0	137	135	135	490	488	487	490	488	487	(1095L, 902L, 1098L, 906L)	(1096.111111111111, 903.3333333333334)	0.694588	3.38514	1	0.75	509	0.354313	8.24264
10	364	1	SP	1	8	5	2	3	3	1306.12	0.606563	0.593576	0.576067	0.217841	0.210001	0.204108	0	357	356	355	216	215	214	216	215	214	(1102L, 362L, 1105L, 365L)	(1102.875, 363.125)	0.612372	3.19154	1	0.888889	514	-0.785398	7.41421
10	364	1	SP	1	14	5	2	6	3	1235.5	0.617416	0.597625	0.581654	0.190095	0.176171	0.166971	1	529	527	526	5	3	2	5	3	2	(1171L, 147L, 1177L, 150L)	(1173.5, 148.0)	0.842075	4.22201	1	0.777778	522	-1.5708	11.6569
10	364	1	SP	1	3	5	2	2	2	1231.33	0.661484	0.642232	0.615686	0.144396	0.14102	0.138532	0	639	638	638	3	2	2	3	2	2	(1177L, 1405L, 1179L, 1407L)	(1177.6666666666667, 1405.6666666666667)	0.816497	1.95441	1	0.75	523	0.785398	3.41421
10	364	1	SP	1	10	5	2	4	3	1224.5	0.620778	0.600105	0.577334	0.187765	0.176034	0.161591	1	637	635	634	5	4	3	5	4	3	(1183L, 1400L, 1187L, 1403L)	(1184.5, 1401.2)	0.68313	3.56825	1	0.833333	524	-1.5708	8.82843
10	364	1	SP	1	9	5	2	4	3	1215.67	0.602104	0.589392	0.573867	0.233088	0.222903	0.213969	0	284	282	281	256	254	254	256	254	254	(1192L, 399L, 1196L, 402L)	(1193.3333333333333, 399.8888888888889)	0.694588	3.38514	1	0.75	526	-1.21648	8.24264
10	364	1	SP	1	5	5	2	2	3	1190.6	0.605419	0.596672	0.575258	0.195041	0.186783	0.182768	0	557	555	554	80	78	77	80	78	77	(1218L, 1304L, 1220L, 1307L)	(1218.4, 1305.2)	0.816497	2.52313	1	0.833333	532	-0.321751	5.20711
10	364	1	SP	1	13	5	2	4	4	1142.38	0.622284	0.603875	0.581632	0.272909	0.254799	0.24412	1	426	424	423	97	95	94	97	95	94	(1265L, 233L, 1269L, 237L)	(1266.6153846153845, 234.3846153846154)	0.523557	4.06843	1	0.8125	542	0.785398	10.2426
10	364	1	SP	1	16	5	2	7	4	1129	0.632487	0.607581	0.581432	0.209654	0.191743	0.180043	1	632	630	629	5	3	2	5	3	2	(1277L, 1361L, 1284L, 1365L)	(1280.0, 1362.875)	0.87225	4.51352	1	0.571429	543	1.24526	14.4853
10	364	1	SP	1	11	5	2	3	5	1119	0.629384	0.607824	0.58217	0.296484	0.277382	0.251392	1	350	348	346	173	171	169	173	171	169	(1289L, 306L, 1292L, 311L)	(1290.0, 308.0)	0.755929	3.74241	1	0.733333	544	0	9.65685
10	364	1	SP	1	6	5	2	3	2	1106	0.605662	0.593368	0.579235	0.171606	0.169342	0.165863	0	628	627	627	4	3	2	4	3	2	(1302L, 1351L, 1305L, 1353L)	(1303.0, 1351.5)	0.790569	2.76395	1	1	545	-1.5708	6
10	364	1	SP	1	9	5	2	3	4	1093.78	0.597665	0.58261	0.566664	0.181585	0.174946	0.167781	0	627	625	624	5	3	2	5	3	2	(1314L, 1343L, 1317L, 1347L)	(1315.2222222222222, 1344.888888888889)	0.786953	3.38514	1	0.75	548	0.515188	8.82843
10	364	1	SP	1	6	5	2	3	3	1069.17	0.62933	0.598006	0.570205	0.160616	0.151171	0.13969	0	512	511	510	4	2	2	4	2	2	(1339L, 136L, 1342L, 139L)	(1339.8333333333333, 136.83333333333334)	0.6742	2.76395	1	0.666667	553	-0.785398	6.24264
10	364	1	SP	1	11	5	2	6	3	1049.64	0.601442	0.582166	0.562916	0.172176	0.167393	0.1594	1	616	615	614	5	3	2	5	3	2	(1357L, 1314L, 1363L, 1317L)	(1359.3636363636363, 1315.0)	0.912117	3.74241	1	0.611111	555	1.11788	8.82843
10	364	1	SP	1	18	5	2	6	5	1030.83	0.653284	0.626226	0.595223	0.225453	0.203256	0.187639	1	612	610	609	5	3	2	5	3	2	(1376L, 1299L, 1382L, 1304L)	(1378.1666666666667, 1300.9444444444443)	0.876063	4.78731	1	0.6	562	0.981221	14.4853
10	364	1	SP	1	6	5	2	2	4	1029.5	0.601241	0.590542	0.571685	0.186552	0.183131	0.177961	0	597	596	595	16	15	14	16	15	14	(1379L, 1283L, 1381L, 1287L)	(1379.5, 1284.5)	0.912871	2.76395	1	0.75	563	0.321751	6.41421
10	364	1	SP	1	10	5	2	4	4	997.8	0.639956	0.62843	0.607298	0.209701	0.194018	0.184083	1	601	599	599	5	3	2	5	3	2	(1410L, 1273L, 1414L, 1277L)	(1411.2, 1274.6)	0.800471	3.56825	1	0.625	568	0.856347	8.44975
10	364	1	SP	1	14	5	2	5	5	982	0.637742	0.62429	0.610879	0.186679	0.179175	0.170618	1	592	589	587	5	3	2	5	3	2	(1425L, 1260L, 1430L, 1265L)	(1427.0, 1262.4285714285713)	0.879485	4.22201	1	0.56	570	0.834688	11.0711
10	364	1	SP	1	5	5	2	3	2	972.8	0.599563	0.589156	0.571085	0.216767	0.209076	0.201508	0	478	477	477	96	94	94	96	94	94	(1435L, 1142L, 1438L, 1144L)	(1436.2, 1142.4)	0.816497	2.52313	1	0.833333	574	-1.24905	5.20711
10	364	1	SP	1	7	5	2	4	3	961.714	0.626908	0.606628	0.589188	0.189516	0.184367	0.177306	0	569	567	566	5	4	3	5	4	3	(1446L, 1247L, 1450L, 1250L)	(1447.2857142857142, 1247.7142857142858)	0.919086	2.98541	1	0.583333	579	1.04944	7.41421
10	364	1	SP	1	4	5	2	3	2	948.25	0.635677	0.622972	0.616337	0.173781	0.168384	0.163098	0	556	554	554	3	2	2	3	2	2	(1460L, 1240L, 1463L, 1242L)	(1460.75, 1240.25)	0.912871	2.25676	1	0.666667	583	1.24905	3.20711
10	364	1	SP	1	3	5	2	2	2	911.333	0.623151	0.603864	0.592325	0.157452	0.155848	0.153348	0	513	512	512	3	2	2	3	2	2	(1497L, 1211L, 1499L, 1213L)	(1497.6666666666667, 1211.6666666666667)	0.816497	1.95441	1	0.75	587	0.785398	3.41421
10	364	1	SP	1	10	5	2	3	4	881	0.61438	0.597362	0.573963	0.26862	0.252925	0.237924	1	51	49	48	350	349	348	350	349	348	(1527L, 611L, 1530L, 615L)	(1528.0, 612.8)	0.612372	3.56825	1	0.833333	591	0	8.82843
10	364	1	SP	1	8	5	2	3	3	877.875	0.630974	0.595626	0.570852	0.176559	0.168489	0.158657	0	471	469	468	4	2	2	4	2	2	(1530L, 1179L, 1533L, 1182L)	(1531.125, 1180.125)	0.612372	3.19154	1	0.888889	592	0.785398	7.41421
10	364	1	SP	1	8	5	2	3	3	875.125	0.59992	0.587477	0.569019	0.224547	0.214763	0.207776	0	294	292	292	153	151	150	153	151	150	(1533L, 360L, 1536L, 363L)	(1533.875, 360.875)	0.612372	3.19154	1	0.888889	593	0.785398	7.41421
10	364	1	SP	1	8	5	2	3	4	866.75	0.611572	0.600211	0.58167	0.229684	0.219455	0.20866	0	364	362	361	89	87	86	89	87	86	(1541L, 290L, 1544L, 294L)	(1542.25, 291.375)	0.81241	3.19154	1	0.666667	596	0.33737	7.03553
10	364	1	SP	1	10	5	2	4	4	863.3	0.61957	0.598061	0.573686	0.258905	0.238715	0.21567	1	369	367	366	83	81	80	83	81	80	(1544L, 285L, 1548L, 289L)	(1545.7, 286.7)	0.616441	3.56825	1	0.625	598	0.785398	9.07107
10	364	1	SP	1	8	5	2	3	4	855	0.62749	0.609763	0.584737	0.246636	0.234972	0.220347	0	369	367	366	80	79	78	80	79	78	(1553L, 287L, 1556L, 291L)	(1554.0, 288.5)	0.57735	3.19154	1	0.666667	600	0	7.65685
10	364	1	SP	1	14	5	2	4	4	847.357	0.619337	0.605952	0.59389	0.218077	0.208718	0.201548	1	318	316	314	124	122	121	124	122	121	(1560L, 343L, 1564L, 347L)	(1561.642857142857, 344.2857142857143)	0.607286	4.22201	1	0.875	603	-0.950946	11.4142
10	364	1	SP	1	9	5	2	3	3	835	0.633492	0.618516	0.582258	0.280853	0.256639	0.245022	0	224	223	222	203	201	200	203	201	200	(1573L, 444L, 1576L, 447L)	(1574.0, 445.0)	0	3.38514	1	1	606	0.785398	8
10	364	1	SP	1	12	5	2	3	5	831.083	0.630049	0.606703	0.576008	0.28968	0.264875	0.239554	1	380	378	377	65	63	61	65	63	61	(1577L, 282L, 1580L, 287L)	(1577.9166666666667, 283.8333333333333)	0.795006	3.90882	1	0.8	607	-0.164355	10.2426
10	364	1	SP	1	6	5	2	3	2	818	0.61672	0.608885	0.600012	0.213965	0.204284	0.200536	0	154	153	153	246	245	244	246	245	244	(1590L, 522L, 1593L, 524L)	(1591.0, 522.5)	0.790569	2.76395	1	1	609	-1.5708	6
10	364	1	SP	1	13	5	2	5	4	815.923	0.618043	0.600732	0.566799	0.28174	0.255269	0.233123	1	134	132	131	260	258	257	260	258	257	(1591L, 544L, 1596L, 548L)	(1593.076923076923, 545.6923076923077)	0.503069	4.06843	1	0.65	611	1.06876	11.0711
10	364	1	SP	1	9	5	2	3	4	810.889	0.619554	0.597619	0.580285	0.243438	0.22911	0.21747	0	425	423	422	19	17	16	19	17	16	(1597L, 242L, 1600L, 246L)	(1598.111111111111, 243.33333333333334)	0.694588	3.38514	1	0.75	612	0.354313	8.24264
10	364	1	SP	1	8	5	2	3	4	783	0.644279	0.628837	0.59562	0.309283	0.295665	0.283459	0	114	112	111	246	245	244	246	245	244	(1625L, 577L, 1628L, 581L)	(1626.0, 578.5)	0.57735	3.19154	1	0.666667	615	0	7.65685
10	364	1	SP	1	11	5	2	4	3	774.364	0.637774	0.616638	0.584945	0.200974	0.190364	0.178634	1	429	428	427	5	4	2	5	4	2	(1633L, 248L, 1637L, 251L)	(1634.6363636363637, 248.9090909090909)	0.708444	3.74241	1	0.916667	617	-1.30776	9.41421
10	364	1	SP	1	11	5	2	4	4	771.182	0.631854	0.603742	0.576243	0.256972	0.241349	0.227212	1	368	366	365	59	57	56	59	57	56	(1636L, 313L, 1640L, 317L)	(1637.8181818181818, 314.45454545454544)	0.747471	3.74241	1	0.6875	618	-0.716078	9.65685
10	364	1	SP	1	11	5	2	4	4	756.273	0.587359	0.577101	0.553784	0.206491	0.194924	0.185117	1	80	78	76	239	236	235	239	236	235	(1651L, 626L, 1655L, 630L)	(1652.7272727272727, 627.2727272727273)	0.690066	3.74241	1	0.6875	619	0.785398	10.6569
10	364	1	SP	1	9	5	2	3	4	724.889	0.623916	0.600269	0.562462	0.268775	0.241989	0.22286	0	401	399	398	16	15	14	16	15	14	(1683L, 293L, 1686L, 297L)	(1684.111111111111, 294.6666666666667)	0.694588	3.38514	1	0.75	621	-0.354313	8.24264
10	364	1	SP	1	13	5	2	5	4	706.077	0.642613	0.623147	0.598772	0.260627	0.236941	0.213871	1	226	224	222	6	4	3	6	4	3	(1701L, 993L, 1706L, 997L)	(1702.923076923077, 994.3846153846154)	0.648751	4.06843	1	0.65	625	0.910387	11.0711
10	364	1	SP	1	10	5	2	4	4	659.1	0.616206	0.593246	0.564323	0.18631	0.174008	0.162021	1	384	382	382	4	3	2	4	3	2	(1748L, 335L, 1752L, 339L)	(1749.9, 336.6)	0.681072	3.56825	1	0.625	634	-0.833328	9.24264
10	364	1	SP	1	7	5	2	3	3	659.857	0.588863	0.574997	0.554655	0.197159	0.19074	0.181128	0	169	167	167	5	4	3	5	4	3	(1748L, 955L, 1751L, 958L)	(1749.142857142857, 956.0)	0.628043	2.98541	1	0.777778	635	0.987844	6.41421
10	364	1	SP	1	11	5	2	4	4	647.455	0.590335	0.58003	0.551297	0.22084	0.206264	0.194152	1	112	110	109	142	140	139	142	140	139	(1760L, 644L, 1764L, 648L)	(1761.5454545454545, 645.3636363636364)	0.49793	3.74241	1	0.6875	637	-1.24905	9.65685
10	364	1	SP	1	6	5	2	2	3	640.5	0.599781	0.586864	0.567202	0.200451	0.194508	0.186258	0	359	357	356	16	14	13	16	14	13	(1768L, 372L, 1770L, 375L)	(1768.5, 373.0)	0.790569	2.76395	1	1	638	0	6
10	364	1	SP	1	11	5	2	4	4	632.636	0.59346	0.581463	0.566694	0.214274	0.207937	0.195892	1	288	286	285	57	55	54	57	55	54	(1775L, 454L, 1779L, 458L)	(1776.3636363636363, 455.8181818181818)	0.833779	3.74241	1	0.6875	641	-0.909753	10.0355
10	364	1	SP	1	9	5	2	4	3	631.111	0.643828	0.611813	0.589648	0.153892	0.148466	0.139265	0	370	368	368	3	2	1	3	2	1	(1776L, 364L, 1780L, 367L)	(1777.888888888889, 364.77777777777777)	0.786953	3.38514	1	0.75	642	-1.05561	8.82843
10	364	1	SP	1	16	5	2	6	3	629.5	0.617367	0.603498	0.58404	0.266034	0.242979	0.226799	1	122	120	118	126	123	120	126	123	120	(1777L, 642L, 1783L, 645L)	(1779.5, 643.0)	0.880257	4.51352	1	0.888889	643	1.40992	12.8284
10	364	1	SP	1	5	5	2	3	2	628.8	0.6135	0.602689	0.587738	0.174437	0.172166	0.168159	0	144	143	142	5	4	4	5	4	4	(1779L, 945L, 1782L, 947L)	(1780.2, 945.6)	0.816497	2.52313	1	0.833333	644	1.24905	5.20711
10	364	1	SP	1	36	5	2	7	6	623	0.668824	0.6484	0.624449	0.255467	0.237262	0.218454	1	194	191	188	94	90	88	94	90	88	(1783L, 564L, 1790L, 570L)	(1786.0, 566.5)	0.485526	6.77028	1	0.857143	645	-1.21648	19.6569
10	364	1	SP	1	10	5	2	3	4	622.8	0.587597	0.574672	0.553666	0.233874	0.220125	0.210675	1	97	94	93	124	123	122	124	123	122	(1785L, 673L, 1788L, 677L)	(1786.2, 674.5)	0.68313	3.56825	1	0.833333	646	0	8.82843
10	364	1	SP	1	5	5	2	3	3	621	0.600888	0.593262	0.576551	0.220693	0.212355	0.204758	0	101	99	99	121	120	119	121	120	119	(1787L, 669L, 1790L, 672L)	(1788.0, 670.0)	0	2.52313	1	0.555556	647	0.785398	5.65685
10	364	1	SP	1	7	5	2	3	4	619.143	0.642838	0.607827	0.582359	0.156179	0.152	0.140906	0	364	362	361	3	2	1	3	2	1	(1789L, 377L, 1792L, 381L)	(1789.857142857143, 378.7142857142857)	0.845154	2.98541	1	0.583333	648	-0.321751	7.41421
10	364	1	SP	1	14	5	2	3	6	619	0.629215	0.601911	0.579007	0.257936	0.242221	0.228155	1	134	131	129	112	110	109	112	110	109	(1789L, 633L, 1792L, 639L)	(1790.0, 635.2142857142857)	0.87448	4.22201	1	0.777778	649	-0.171815	11.8284
10	364	1	SP	1	41	5	2	7	7	567.927	0.634356	0.616467	0.596534	0.260744	0.244948	0.230224	1	111	107	104	15	11	9	15	11	9	(1838L, 932L, 1845L, 939L)	(1841.0731707317073, 935.1463414634146)	0.524436	7.22515	1	0.836735	655	0.827957	21.0711
10	364	1	SP	1	10	5	2	4	4	522.8	0.637352	0.631504	0.6186	0.234708	0.228631	0.225232	1	157	156	155	25	23	22	25	23	22	(1885L, 658L, 1889L, 662L)	(1886.2, 659.4)	0.800471	3.56825	1	0.625	660	-0.856347	8.44975
10	364	1	SP	1	9	5	2	4	4	492.333	0.627745	0.607219	0.591964	0.176284	0.171184	0.165149	0	147	145	145	6	5	4	6	5	4	(1915L, 687L, 1919L, 691L)	(1916.6666666666667, 688.4444444444445)	0.720941	3.38514	1	0.5625	665	-0.967388	7.86396
10	364	1	SP	1	16	5	2	6	4	211.625	0.60115	0.583609	0.566371	0.236358	0.223491	0.212397	1	45	43	42	7	5	4	7	5	4	(2195L, 968L, 2201L, 972L)	(2197.375, 969.8125)	0.796165	4.51352	1	0.666667	684	-1.51821	13.0711
10	364	1	SP	1	21	5	2	6	4	178.381	0.620573	0.594747	0.565838	0.248635	0.228128	0.205943	1	45	43	42	7	4	3	7	4	3	(2228L, 973L, 2234L, 977L)	(2230.6190476190477, 974.5714285714286)	0.74737	5.17088	1	0.875	688	-1.44509	14.2426
10	364	1	SP	1	15	5	2	7	3	162	0.619972	0.5916	0.568968	0.212013	0.201541	0.180642	1	45	43	42	5	3	3	5	3	3	(2244L, 976L, 2251L, 979L)	(2247.0, 977.2666666666667)	0.881287	4.37019	1	0.714286	691	-1.5708	13.6569
10	364	1	SP	1	61	8	2	6	19	2274.72	0.788738	0.69162	0.621783	0.322552	0.276749	0.224229	1	30	21	13	6	3	2	6	3	2	(132L, 773L, 138L, 792L)	(134.27868852459017, 782.8524590163935)	0.974769	8.81292	1	0.535088	2	-0.0590114	39.7279
10	364	1	SP	1	64	8	2	8	25	2266.72	0.816709	0.707948	0.632315	0.333283	0.295536	0.235938	1	85	72	62	5	2	1	5	2	1	(139L, 825L, 147L, 850L)	(142.28125, 836.171875)	0.992805	9.02703	1	0.32	11	-0.21128	46.5563
10	364	1	SP	1	25	8	2	4	8	2265.6	0.766853	0.693529	0.619941	0.491849	0.409381	0.326919	1	89	85	82	6	4	2	6	4	2	(142L, 671L, 146L, 679L)	(143.4, 674.64)	0.850347	5.6419	1	0.78125	15	0.0206494	17.2426
10	364	1	SP	1	40	8	2	8	9	2257.8	0.794346	0.648831	0.561876	0.227107	0.208609	0.164188	1	102	97	94	8	3	1	8	3	1	(148L, 859L, 156L, 868L)	(151.2, 862.125)	0.517977	7.1365	1	0.555556	18	0.591482	28.1066
10	364	1	SP	1	10	9	2	3	4	2267	0.692918	0.657564	0.587913	0.488031	0.418057	0.371618	1	71	68	67	7	6	5	7	6	5	(141L, 689L, 144L, 693L)	(142.0, 690.8)	0.612372	3.56825	1	0.833333	13	0	8.82843
10	364	1	SP	1	12	9	2	4	4	2100.75	0.694003	0.671318	0.630828	0.516122	0.464879	0.43127	1	356	354	353	12	9	8	12	9	8	(307L, 1123L, 311L, 1127L)	(308.25, 1124.5833333333333)	0.646162	3.90882	1	0.75	110	0.559672	10.2426
10	364	1	SP	1	25	9	2	5	6	2017.04	0.671147	0.646445	0.621793	0.49286	0.423367	0.375466	1	101	98	96	228	225	223	228	225	223	(390L, 860L, 395L, 866L)	(391.96, 862.6)	0.498471	5.6419	1	0.833333	182	-0.189724	15.6569
10	364	1	SP	1	13	9	2	5	3	1936.08	0.663584	0.618496	0.549909	0.407871	0.317465	0.229629	1	469	467	466	15	13	11	15	13	11	(471L, 1237L, 476L, 1240L)	(472.9230769230769, 1238.0)	0.840126	4.06843	1	0.866667	233	1.40044	10.8284
10	364	1	SP	1	82	9	2	10	10	1907.18	0.680386	0.669112	0.657734	0.607498	0.562794	0.522	1	289	283	279	154	149	145	154	149	145	(497L, 470L, 507L, 480L)	(501.8170731707317, 474.5975609756098)	0.392381	10.2179	1	0.82	243	0.755108	31.3137
10	364	1	SP	1	97	9	2	12	11	1898.13	0.691299	0.679475	0.664911	0.637562	0.598038	0.55637	1	279	273	268	168	163	159	168	163	159	(506L, 481L, 518L, 492L)	(510.8659793814433, 485.9896907216495)	0.56453	11.1132	1	0.734848	249	0.963852	34.9706
10	364	1	SP	1	13	9	2	4	4	1866.38	0.672775	0.641913	0.606843	0.490395	0.429049	0.390204	1	319	317	315	156	154	153	156	154	153	(541L, 445L, 545L, 449L)	(542.6153846153846, 446.38461538461536)	0.523557	4.06843	1	0.8125	267	0.785398	10.2426
10	364	1	SP	1	171	9	2	23	12	1412.88	0.713645	0.700548	0.686671	0.564184	0.537316	0.499775	2	340	334	329	284	278	273	284	278	273	(984L, 429L, 1007L, 441L)	(996.1228070175439, 434.6198830409357)	0.869909	14.7555	1	0.619565	446	1.14247	56.8345
10	364	1	SP	1	82	9	2	12	9	1397.3	0.701434	0.689359	0.663539	0.507852	0.46657	0.431617	1	379	375	371	265	260	257	265	260	257	(1007L, 1164L, 1019L, 1173L)	(1011.6951219512196, 1168.341463414634)	0.707847	10.2179	1	0.759259	458	-1.22472	34.7279
10	364	1	SP	1	91	9	2	10	11	1390.49	0.71255	0.695236	0.670212	0.536848	0.492472	0.439216	1	337	331	327	309	303	298	309	303	298	(1014L, 1120L, 1024L, 1131L)	(1018.5054945054945, 1124.7142857142858)	0.645536	10.7641	1	0.827273	467	-0.607353	33.3137
10	364	1	SP	1	51	9	2	14	6	1367.37	0.704764	0.693229	0.682106	0.545329	0.505773	0.474994	1	335	331	329	307	304	301	307	304	301	(1034L, 1120L, 1048L, 1126L)	(1041.6274509803923, 1122.0)	0.923821	8.05824	1	0.607143	476	-1.45391	30.3137
10	364	1	SP	1	127	9	2	13	13	1330.34	0.713791	0.699963	0.689483	0.576346	0.535509	0.511198	2	250	243	237	352	346	340	352	346	340	(1073L, 492L, 1086L, 505L)	(1078.6614173228347, 498.00787401574803)	0.479734	12.7162	1	0.751479	498	0.476419	40.9706
10	364	1	SP	1	54	9	2	10	8	1235.59	0.686534	0.670454	0.647915	0.444928	0.383364	0.332659	1	462	458	455	77	74	71	77	74	71	(1169L, 216L, 1179L, 224L)	(1173.4074074074074, 219.4814814814815)	0.777297	8.29186	1	0.675	521	1.02115	25.5563
10	364	1	SP	1	81	9	2	10	11	1219.22	0.689532	0.672736	0.653605	0.534145	0.448022	0.373739	1	445	440	435	94	88	84	94	88	84	(1185L, 228L, 1195L, 239L)	(1189.7777777777778, 233.3827160493827)	0.3494	10.1554	1	0.736364	525	0.150514	30.9706
10	364	1	SP	1	69	9	2	11	10	1201.61	0.685567	0.67058	0.652364	0.535047	0.481226	0.429694	1	485	481	477	49	44	40	49	44	40	(1202L, 183L, 1213L, 193L)	(1207.391304347826, 187.1159420289855)	0.77199	9.37302	1	0.627273	528	0.95409	29.799
10	364	1	SP	1	109	9	2	10	13	1163.75	0.662618	0.649992	0.636066	0.567151	0.481611	0.429568	2	466	459	453	66	60	54	66	60	54	(1241L, 196L, 1251L, 209L)	(1245.2477064220184, 202.28440366972478)	0.667037	11.7806	1	0.838462	538	0.108633	38.7279
10	364	1	SP	1	34	9	2	6	8	1040.41	0.68634	0.659917	0.624213	0.451236	0.392695	0.35764	1	296	291	289	217	213	210	217	213	210	(1366L, 351L, 1372L, 359L)	(1368.5882352941176, 354.38235294117646)	0.764507	6.57952	1	0.708333	559	0.0768656	21.0711
10	364	1	SP	1	38	9	2	10	5	594.263	0.704345	0.674391	0.638223	0.460196	0.391663	0.331081	1	125	122	119	8	6	4	8	6	4	(1810L, 937L, 1820L, 942L)	(1814.7368421052631, 939.1315789473684)	0.862819	6.9558	1	0.76	653	1.53722	22.6569
10	364	1	SP	1	4	10	2	2	3	2268.75	0.749769	0.725416	0.686793	0.388078	0.348272	0.328485	0	76	75	74	4	3	2	4	3	2	(140L, 683L, 142L, 686L)	(140.25, 684.0)	0.790569	2.25676	1	0.666667	12	0	4.62132
10	364	1	SP	1	31	10	2	8	5	2254.65	0.686633	0.642898	0.617563	0.32678	0.28223	0.247249	1	111	108	106	8	5	2	8	5	2	(151L, 650L, 159L, 655L)	(154.3548387096774, 651.8064516129032)	0.807868	6.28255	1	0.775	19	1.36726	19.0711
10	364	1	SP	1	19	10	2	5	7	2217	0.674074	0.635066	0.600022	0.271745	0.241144	0.218657	1	193	190	187	6	4	2	6	4	2	(190L, 956L, 195L, 963L)	(192.0, 959.421052631579)	0.879382	4.91849	1	0.542857	36	-0.486228	14.4497
10	364	1	SP	1	12	10	2	4	5	2117.83	0.6424	0.62205	0.599005	0.346729	0.316511	0.292119	1	183	181	179	94	92	91	94	92	91	(290L, 586L, 294L, 591L)	(291.1666666666667, 588.0)	0.70014	3.90882	1	0.6	87	0.643501	11.0355
10	364	1	SP	1	16	10	2	4	5	2059.38	0.682586	0.661702	0.617897	0.417626	0.36856	0.328562	1	364	362	360	36	33	31	36	33	31	(348L, 1128L, 352L, 1133L)	(349.625, 1130.1875)	0.786161	4.51352	1	0.8	148	0.557818	12.2426
10	364	1	SP	1	13	10	2	5	4	2058.85	0.686378	0.659955	0.626428	0.380353	0.340878	0.305601	1	389	387	386	17	15	13	17	15	13	(348L, 1154L, 353L, 1158L)	(350.15384615384613, 1155.3076923076924)	0.629464	4.06843	1	0.65	149	1.48283	11.2426
10	364	1	SP	1	7	10	2	3	3	2059	0.693879	0.661616	0.613303	0.343828	0.318169	0.294718	0	401	399	399	6	5	4	6	5	4	(349L, 1167L, 352L, 1170L)	(350.0, 1167.7142857142858)	0.377964	2.98541	1	0.777778	151	-1.5708	6.82843
10	364	1	SP	1	11	10	2	3	4	2046.91	0.653684	0.62607	0.590602	0.387232	0.347663	0.319618	1	39	37	36	221	219	218	221	219	218	(361L, 802L, 364L, 806L)	(362.09090909090907, 803.3636363636364)	0.708444	3.74241	1	0.916667	161	-0.263033	9.41421
10	364	1	SP	1	24	10	2	5	6	1976.04	0.681739	0.643017	0.611327	0.349437	0.307165	0.278203	1	417	414	412	7	5	3	7	5	3	(431L, 340L, 436L, 346L)	(432.9583333333333, 342.125)	0.628821	5.52791	1	0.8	210	0.615952	15.6569
10	364	1	SP	1	8	10	2	3	5	1971.25	0.657062	0.616223	0.582149	0.275727	0.249773	0.211331	0	465	463	461	7	5	4	7	5	4	(437L, 1223L, 440L, 1228L)	(437.75, 1225.25)	0.851933	3.19154	1	0.533333	214	-0.179385	7.65685
10	364	1	SP	1	54	10	2	11	15	1966.04	0.669469	0.637778	0.59623	0.366746	0.300054	0.2618	1	429	422	415	9	5	4	9	5	4	(438L, 328L, 449L, 343L)	(442.962962962963, 334.77777777777777)	0.96794	8.29186	1	0.327273	215	0.646365	37.5563
10	364	1	SP	1	8	10	2	3	3	1954.12	0.633088	0.611163	0.571602	0.322226	0.299907	0.278635	0	325	323	322	133	132	131	133	132	131	(454L, 1084L, 457L, 1087L)	(454.875, 1085.125)	0.612372	3.19154	1	0.888889	222	-0.785398	7.41421
10	364	1	SP	1	18	10	2	6	4	1946.72	0.641081	0.616074	0.595389	0.344844	0.315959	0.296491	1	11	9	8	329	326	324	329	326	324	(460L, 765L, 466L, 769L)	(462.27777777777777, 766.3888888888889)	0.722659	4.78731	1	0.75	228	1.35724	13.0711
10	364	1	SP	1	48	10	2	7	8	1857	0.708799	0.64919	0.616358	0.363783	0.309578	0.247722	1	502	498	495	9	5	2	9	5	2	(549L, 261L, 556L, 269L)	(552.0, 264.25)	0.457991	7.81764	1	0.857143	270	0	22.4853
10	364	1	SP	1	74	10	2	11	11	1811.36	0.631481	0.612297	0.590208	0.325117	0.295954	0.270267	1	397	391	387	133	128	124	133	128	124	(592L, 376L, 603L, 387L)	(597.6351351351351, 381.64864864864865)	0.645199	9.70668	1	0.61157	296	0.981975	32.9706
10	364	1	SP	1	23	10	2	6	5	1661.57	0.686957	0.644393	0.612851	0.333419	0.287098	0.244105	1	602	600	598	7	4	2	7	4	2	(745L, 1386L, 751L, 1391L)	(747.4347826086956, 1388.0)	0.484035	5.41152	1	0.766667	353	-1.29271	15.6569
10	364	1	SP	1	15	10	2	5	5	1654.07	0.646299	0.629135	0.589026	0.307589	0.274871	0.245403	1	600	597	596	12	9	7	12	9	7	(753L, 1383L, 758L, 1388L)	(754.9333333333333, 1384.7333333333333)	0.718975	4.37019	1	0.6	357	0.562157	13.2782
10	364	1	SP	1	19	10	2	5	5	1642.21	0.653446	0.632859	0.60342	0.37669	0.333346	0.290198	1	345	343	341	245	242	240	245	242	240	(765L, 435L, 770L, 440L)	(766.7894736842105, 436.94736842105266)	0.516833	4.91849	1	0.76	365	0.258115	13.6569
10	364	1	SP	1	36	10	2	7	7	1627.69	0.654731	0.634662	0.613737	0.315613	0.286822	0.256993	1	590	587	584	15	11	9	15	11	9	(778L, 189L, 785L, 196L)	(781.3055555555555, 191.75)	0.371748	6.77028	1	0.734694	376	0.470472	20.7279
10	364	1	SP	1	26	10	2	6	6	1596.31	0.680213	0.659681	0.631686	0.389924	0.341052	0.295286	1	288	285	283	314	311	309	314	311	309	(810L, 491L, 816L, 497L)	(812.6923076923077, 493.46153846153845)	0.627169	5.75363	1	0.722222	386	0.576576	16.4853
10	364	1	SP	1	24	10	2	5	7	1572.62	0.678515	0.653138	0.626304	0.376621	0.336539	0.293247	1	562	559	556	54	51	49	54	51	49	(834L, 217L, 839L, 224L)	(836.375, 219.875)	0.726321	5.52791	1	0.685714	397	0.0533678	16.4853
10	364	1	SP	1	21	10	2	5	5	1544.19	0.644347	0.62291	0.590798	0.305253	0.272421	0.24529	1	187	184	183	427	424	423	427	424	423	(863L, 595L, 868L, 600L)	(864.8095238095239, 597.047619047619)	0.544165	5.17088	1	0.84	402	0.630695	14.2426
10	364	1	SP	1	13	10	2	4	4	1542.62	0.661453	0.639408	0.60964	0.346906	0.316765	0.29795	1	454	452	451	165	163	162	165	163	162	(865L, 327L, 869L, 331L)	(866.3846153846154, 328.61538461538464)	0.523557	4.06843	1	0.8125	403	0.785398	10.2426
10	364	1	SP	1	17	10	2	5	5	1321.35	0.632402	0.606479	0.589271	0.363329	0.32045	0.288482	1	143	141	139	489	487	485	489	487	485	(1086L, 910L, 1091L, 915L)	(1087.6470588235295, 912.0)	0.297044	4.65243	1	0.68	506	0	12.4853
10	364	1	SP	1	11	10	2	4	3	1315.36	0.617093	0.598554	0.565159	0.347123	0.31243	0.294837	1	144	142	141	485	484	483	485	484	483	(1092L, 910L, 1096L, 913L)	(1093.6363636363637, 911.0909090909091)	0.708444	3.74241	1	0.916667	508	1.30776	9.41421
10	364	1	SP	1	11	10	2	5	3	1308	0.646262	0.62483	0.594995	0.353495	0.312038	0.282108	1	377	375	374	195	193	193	195	193	193	(1099L, 341L, 1104L, 344L)	(1101.0, 342.0)	0.755929	3.74241	1	0.733333	513	-1.5708	9.65685
10	364	1	SP	1	12	10	2	4	4	1177.33	0.663191	0.635619	0.604961	0.293397	0.259297	0.232492	1	518	516	515	6	4	3	6	4	3	(1230L, 145L, 1234L, 149L)	(1231.6666666666667, 146.75)	0.490719	3.90882	1	0.75	536	-1.22513	10.2426
10	364	1	SP	1	17	10	2	5	4	997.118	0.632576	0.603732	0.576777	0.326237	0.286742	0.254766	1	444	442	441	56	54	52	56	54	52	(1410L, 199L, 1415L, 203L)	(1411.8823529411766, 200.41176470588235)	0.625943	4.65243	1	0.85	567	-1.306	12.2426
10	364	1	SP	1	24	10	2	5	6	801	0.645689	0.621485	0.598416	0.345034	0.31639	0.292506	1	128	125	123	187	184	183	187	184	183	(1606L, 832L, 1611L, 838L)	(1608.0, 834.125)	0.572794	5.52791	1	0.8	614	0.538195	15.6569
10	364	1	SP	1	45	10	2	10	6	716.378	0.650839	0.626821	0.610775	0.394541	0.351199	0.318213	1	90	87	84	143	138	135	143	138	135	(1688L, 831L, 1698L, 837L)	(1692.6222222222223, 833.2444444444444)	0.811937	7.5694	1	0.75	622	-1.23153	24.4853
10	364	1	SP	1	13	10	2	4	4	614.615	0.622178	0.601605	0.572093	0.316666	0.282882	0.257703	1	214	212	211	78	76	74	78	76	74	(1793L, 546L, 1797L, 550L)	(1794.3846153846155, 547.3846153846154)	0.523557	4.06843	1	0.8125	651	-0.785398	10.2426
10	364	1	SP	1	18	10	2	5	5	499.944	0.634349	0.615987	0.592907	0.314174	0.279353	0.257965	1	86	84	82	15	12	11	15	12	11	(1907L, 936L, 1912L, 941L)	(1909.0555555555557, 938.2222222222222)	0.41652	4.78731	1	0.72	663	0.558599	13.0711
10	364	1	SP	1	1571	10	3	146	56	119.92	0.596638	0.568777	0.551935	0.476423	0.416467	0.375626	3	44	24	7	36	20	5	36	20	5	(2203L, 880L, 2349L, 936L)	(2289.080203691916, 911.8224061107575)	0.995558	44.7243	-1	0.192148	685	-1.26765	365.913
10	364	1	SP	1	1	24	1	1	1	2277	0.753327	0.753327	0.753327	0.234461	0.234461	0.234461	0	1	1	1	2	2	2	2	2	2	(132L, 761L, 133L, 762L)	(132.0, 761.0)	0	1.12838	1	1	1	0.785398	0
10	364	1	SP	1	27	26	2	6	6	2115.56	0.716578	0.674506	0.627394	0.646576	0.529262	0.436629	1	347	344	342	9	5	3	9	5	3	(291L, 1112L, 297L, 1118L)	(293.44444444444446, 1114.5925925925926)	0.568706	5.86323	1	0.75	90	0.87767	16.4853
10	364	1	SP	1	18	26	2	5	5	2066.28	0.704294	0.66743	0.621532	0.562949	0.464131	0.400643	1	393	391	389	8	6	5	8	6	5	(341L, 1158L, 346L, 1163L)	(342.72222222222223, 1160.111111111111)	0.476922	4.78731	1	0.72	144	-0.443423	13.0711
10	364	1	SP	1	410	26	3	23	25	1943.73	0.688867	0.657552	0.632234	0.746481	0.66437	0.564157	2	294	281	270	134	124	114	134	124	114	(454L, 463L, 477L, 488L)	(465.2731707317073, 475.11951219512196)	0.729033	22.8479	1	0.713043	221	0.599614	78.5269
10	364	1	SP	1	63	26	2	9	9	1483.21	0.684408	0.664211	0.636669	0.696561	0.576564	0.478309	1	269	265	261	366	361	358	366	361	358	(922L, 518L, 931L, 527L)	(925.7936507936508, 521.968253968254)	0.413112	8.95623	1	0.777778	421	0.839423	26.7279
10	364	1	SP	1	146	26	2	16	13	1178.73	0.694805	0.670752	0.649556	0.715234	0.592201	0.484352	2	497	490	484	37	30	24	37	30	24	(1223L, 167L, 1239L, 180L)	(1230.2739726027398, 173.34246575342465)	0.54357	13.6343	1	0.701923	533	-1.33561	42.8701
10	364	1	SP	1	47	26	2	8	7	776.426	0.693482	0.669726	0.639215	0.656999	0.531091	0.437651	1	114	110	107	244	240	237	244	240	237	(1629L, 580L, 1637L, 587L)	(1632.5744680851064, 583.0425531914893)	0.529559	7.73578	1	0.839286	616	-1.14047	22.4853
10	364	1	SP	1	123	26	2	13	13	534.577	0.69501	0.672484	0.654729	0.625897	0.515221	0.415615	2	137	131	126	47	40	35	47	40	35	(1868L, 675L, 1881L, 688L)	(1874.4227642276423, 680.8780487804878)	0.616331	12.5143	1	0.727811	656	-0.82551	39.2132
10	364	1	SP	1	29	27	2	4	11	2273.41	0.702781	0.640449	0.599572	0.225442	0.205521	0.173651	1	44	38	34	5	3	2	5	3	2	(134L, 715L, 138L, 726L)	(135.58620689655172, 720.0344827586207)	0.945908	6.07651	1	0.659091	6	0.0360739	23.935
10	364	1	SP	1	5	27	2	2	3	2272.6	0.770387	0.73475	0.683403	0.270506	0.252834	0.242492	0	45	44	43	3	2	2	3	2	2	(136L, 805L, 138L, 808L)	(136.4, 806.2)	0.816497	2.52313	1	0.833333	8	-0.321751	5.20711
10	364	1	SP	1	14	27	2	4	5	2260.29	0.691449	0.632468	0.592427	0.215704	0.203702	0.172573	1	103	100	99	5	3	2	5	3	2	(147L, 657L, 151L, 662L)	(148.71428571428572, 659.0714285714286)	0.735978	4.22201	1	0.7	17	0.138368	11.6569
10	364	1	SP	1	21	27	2	4	6	2253.57	0.681161	0.61114	0.569856	0.227098	0.200824	0.175233	1	121	118	116	5	3	2	5	3	2	(154L, 640L, 158L, 646L)	(155.42857142857142, 642.6190476190476)	0.74737	5.17088	1	0.875	20	0.125707	14.2426
10	364	1	SP	1	16	27	2	4	6	2247.06	0.656656	0.619899	0.581127	0.208383	0.196528	0.177216	1	127	124	122	4	2	2	4	2	2	(160L, 888L, 164L, 894L)	(161.9375, 890.3125)	0.874206	4.51352	1	0.666667	23	-0.306311	12.4497
10	364	1	SP	1	18	27	2	5	7	2244.22	0.663291	0.60452	0.574752	0.202533	0.18931	0.158402	1	145	142	139	4	2	1	4	2	1	(163L, 617L, 168L, 624L)	(164.77777777777777, 619.5)	0.907735	4.78731	1	0.514286	24	0.296965	14.0711
10	364	1	SP	1	8	27	2	3	4	2240.38	0.640503	0.594992	0.561158	0.197095	0.183545	0.163629	0	153	151	150	4	2	2	4	2	2	(168L, 610L, 171L, 614L)	(168.625, 611.25)	0.747103	3.19154	1	0.666667	27	0.301875	8.24264
10	364	1	SP	1	7	27	2	3	4	2238.86	0.708695	0.672306	0.620794	0.21955	0.21088	0.19185	0	149	147	146	3	2	2	3	2	2	(169L, 913L, 172L, 917L)	(170.14285714285714, 914.4285714285714)	0.726871	2.98541	1	0.583333	28	-0.190253	7.24264
10	364	1	SP	1	43	27	2	9	9	2233.37	0.684766	0.601678	0.562629	0.250475	0.221786	0.201782	1	155	150	146	9	5	2	9	5	2	(172L, 914L, 181L, 923L)	(175.62790697674419, 917.7441860465116)	0.646859	7.39928	1	0.530864	29	0.966295	26.1421
10	364	1	SP	1	18	27	2	5	6	2230.33	0.674362	0.627092	0.591373	0.271229	0.243624	0.211755	1	164	161	159	6	3	2	6	3	2	(177L, 927L, 182L, 933L)	(178.66666666666666, 929.4444444444445)	0.551451	4.78731	1	0.6	30	-0.424913	14.0711
10	364	1	SP	1	15	27	2	4	7	2211.33	0.644647	0.599704	0.567159	0.17569	0.164062	0.149057	1	207	203	201	4	2	2	4	2	2	(196L, 971L, 200L, 978L)	(197.66666666666666, 973.6666666666666)	0.941995	4.37019	1	0.535714	39	-0.383266	13.2426
10	364	1	SP	1	20	27	2	4	8	2207.75	0.665215	0.606608	0.564645	0.187836	0.174364	0.148661	1	215	211	208	4	2	1	4	2	1	(200L, 978L, 204L, 986L)	(201.25, 981.8)	0.906237	5.04627	1	0.625	43	-0.362273	15.0711
10	364	1	SP	1	23	27	2	7	4	2171.65	0.655779	0.599518	0.570995	0.20817	0.193536	0.162083	1	279	277	276	6	3	2	6	3	2	(234L, 1046L, 241L, 1050L)	(237.34782608695653, 1047.4782608695652)	0.814846	5.41152	1	0.821429	56	-1.37113	15.6569
10	364	1	SP	1	13	27	2	4	4	1987.77	0.71224	0.630249	0.586915	0.271763	0.246747	0.219384	1	409	407	406	5	3	2	5	3	2	(420L, 348L, 424L, 352L)	(421.2307692307692, 349.2307692307692)	0.702799	4.06843	1	0.8125	201	0.785398	10.8284
10	364	1	SP	1	26	27	2	4	8	1937.69	0.716416	0.647182	0.605682	0.312181	0.282587	0.243698	1	449	445	442	9	6	2	9	6	2	(470L, 308L, 474L, 316L)	(471.3076923076923, 311.65384615384613)	0.879993	5.75363	1	0.8125	232	-0.161366	17.6569
10	364	1	SP	1	9	27	2	4	4	1899.67	0.653775	0.611828	0.564314	0.179169	0.171543	0.152721	0	495	493	492	3	2	1	3	2	1	(508L, 1272L, 512L, 1276L)	(509.3333333333333, 1273.5555555555557)	0.720941	3.38514	1	0.5625	253	-0.967388	7.86396
10	364	1	SP	1	12	27	2	4	4	1896.67	0.687407	0.626408	0.583376	0.234295	0.20901	0.174496	1	477	475	473	4	2	1	4	2	1	(511L, 282L, 515L, 286L)	(512.3333333333334, 283.0833333333333)	0.590703	3.90882	1	0.75	255	0.964783	10.2426
10	364	1	SP	1	10	27	2	4	3	1832.5	0.65493	0.606324	0.568584	0.187088	0.171435	0.148479	1	524	523	522	4	2	2	4	2	2	(575L, 1314L, 579L, 1317L)	(576.5, 1315.2)	0.68313	3.56825	1	0.833333	286	-1.5708	8.82843
10	364	1	SP	1	26	27	2	9	6	1781.23	0.683497	0.610918	0.547427	0.261617	0.226722	0.198565	1	548	545	543	8	4	2	8	4	2	(624L, 228L, 633L, 234L)	(627.7692307692307, 230.0)	0.847847	5.75363	1	0.481481	314	-1.1728	17.8995
10	364	1	SP	1	9	27	2	4	3	1781.89	0.660652	0.606561	0.568859	0.183905	0.174074	0.162741	0	548	547	546	4	2	2	4	2	2	(626L, 1340L, 630L, 1343L)	(627.1111111111111, 1341.2222222222222)	0.786953	3.38514	1	0.75	316	-1.05561	8.82843
10	364	1	SP	1	11	27	2	5	3	1628.64	0.694614	0.655435	0.610095	0.192984	0.174567	0.159036	1	618	616	616	4	2	1	4	2	1	(778L, 1401L, 783L, 1404L)	(780.3636363636364, 1401.7272727272727)	0.846841	3.74241	1	0.733333	378	-1.33897	10.2426
10	364	1	SP	1	7	27	2	3	3	1620	0.658512	0.619028	0.585435	0.166667	0.152462	0.140376	0	620	619	618	4	2	2	4	2	2	(788L, 1402L, 791L, 1405L)	(789.0, 1403.2857142857142)	0.377964	2.98541	1	0.777778	381	-1.5708	6.82843
10	364	1	SP	1	9	27	2	3	3	1610	0.734127	0.666589	0.612023	0.188975	0.178041	0.158536	0	605	604	603	3	2	1	3	2	1	(798L, 174L, 801L, 177L)	(799.0, 175.0)	0	3.38514	1	1	383	0.785398	8
10	364	1	SP	1	8	27	2	4	3	1569.75	0.711315	0.668314	0.611601	0.154934	0.139905	0.12464	0	613	612	611	3	1	1	3	1	1	(838L, 166L, 842L, 169L)	(839.25, 166.625)	0.747103	3.19154	1	0.666667	398	1.26892	8.24264
10	364	1	SP	1	5	27	2	3	2	1561.8	0.762605	0.726133	0.6784	0.149757	0.139317	0.126324	0	634	633	633	2	1	1	2	1	1	(846L, 1419L, 849L, 1421L)	(847.2, 1419.6)	0.816497	2.52313	1	0.833333	399	1.24905	5.20711
10	364	1	SP	1	14	27	2	5	4	1515	0.758304	0.694446	0.643914	0.27294	0.248331	0.220147	1	624	622	621	5	3	2	5	3	2	(892L, 159L, 897L, 163L)	(894.0, 160.71428571428572)	0.711684	4.22201	1	0.7	408	-1.5708	11.6569
10	364	1	SP	1	6	27	2	3	3	1305.17	0.709182	0.66617	0.625745	0.135686	0.130188	0.121383	0	639	637	636	2	1	1	2	1	1	(1103L, 1421L, 1106L, 1424L)	(1103.8333333333333, 1421.8333333333333)	0.6742	2.76395	1	0.666667	516	-0.785398	6.24264
10	364	1	SP	1	8	27	2	4	3	1262.38	0.70648	0.652996	0.607924	0.151973	0.145102	0.134797	0	639	638	637	3	2	1	3	2	1	(1145L, 1413L, 1149L, 1416L)	(1146.625, 1413.75)	0.81241	3.19154	1	0.666667	520	1.23343	7.03553
10	364	1	SP	1	12	27	2	5	4	1210	0.674585	0.613058	0.575786	0.182702	0.173071	0.146001	1	525	523	522	5	3	2	5	3	2	(1197L, 144L, 1202L, 148L)	(1199.0, 145.83333333333334)	0.556349	3.90882	1	0.6	527	-1.5708	10.4853
10	364	1	SP	1	12	27	2	5	3	1085.17	0.748381	0.697195	0.663685	0.208026	0.185708	0.16614	1	518	516	516	4	2	2	4	2	2	(1322L, 132L, 1327L, 135L)	(1323.8333333333333, 133.08333333333334)	0.795006	3.90882	1	0.8	549	1.40644	10.2426
10	364	1	SP	1	5	27	2	3	2	1047.8	0.706278	0.677802	0.637972	0.155441	0.1479	0.138985	0	510	509	509	3	2	2	3	2	2	(1360L, 136L, 1363L, 138L)	(1361.2, 136.4)	0.816497	2.52313	1	0.833333	557	-1.24905	5.20711
10	364	1	SP	1	15	27	2	6	5	940.667	0.701136	0.644728	0.599367	0.209031	0.19332	0.172563	1	550	547	545	3	2	1	3	2	1	(1466L, 1234L, 1472L, 1239L)	(1468.3333333333333, 1235.8666666666666)	0.942965	4.37019	1	0.5	585	0.866118	9.24264
10	364	1	SP	1	24	27	2	11	9	930.042	0.682778	0.632218	0.59371	0.187058	0.175106	0.154406	1	541	535	530	4	2	1	4	2	1	(1474L, 1224L, 1485L, 1233L)	(1478.9583333333333, 1227.5416666666667)	0.984418	5.52791	1	0.242424	586	0.888281	20.6924
10	364	1	SP	1	23	27	2	6	7	667.435	0.689697	0.638361	0.590536	0.275027	0.23847	0.201538	1	392	389	387	5	3	2	5	3	2	(1739L, 323L, 1745L, 330L)	(1741.5652173913043, 326.0)	0.897065	5.41152	1	0.547619	632	-0.482414	17.6924
10	364	1	SP	1	9	27	2	3	4	577.111	0.669419	0.638295	0.585582	0.211428	0.194411	0.179466	0	325	323	322	4	2	2	4	2	2	(1831L, 441L, 1834L, 445L)	(1831.888888888889, 442.3333333333333)	0.694588	3.38514	1	0.75	654	-0.354313	8.24264
9	366	1	SP	1	11	0	2	4	5	1593.73	0.662535	0.657285	0.648378	0.397265	0.378653	0.361478	1	352	350	348	184	181	180	184	181	180	(737L, 1086L, 741L, 1091L)	(738.2727272727273, 1088.090909090909)	0.637042	3.74241	1	0.55	483	0.246971	10.0711
9	366	1	SP	1	45	0	2	8	7	1547.36	0.693266	0.684141	0.670061	0.41929	0.38386	0.352615	1	421	417	415	133	130	127	133	130	127	(781L, 313L, 789L, 320L)	(784.6444444444444, 316.44444444444446)	0.616255	7.5694	1	0.803571	518	-1.35831	23.0711
9	366	1	SP	1	139	0	2	22	14	1430.3	0.707403	0.692536	0.679895	0.437335	0.407808	0.381387	2	212	204	198	361	354	347	361	354	347	(891L, 935L, 913L, 949L)	(901.6978417266187, 940.9064748201439)	0.810681	13.3034	1	0.451299	589	-1.18543	61.598
9	366	1	SP	1	136	0	2	16	11	1418.07	0.624748	0.612988	0.596784	0.373558	0.347429	0.322409	2	81	75	70	491	485	480	491	485	480	(906L, 650L, 922L, 661L)	(913.9264705882352, 655.2279411764706)	0.737327	13.159	1	0.772727	605	1.41084	43.3848
9	366	1	SP	1	20	0	2	5	5	1387.25	0.641859	0.627155	0.611121	0.352624	0.324048	0.298383	1	169	167	165	398	395	393	398	395	393	(943L, 557L, 948L, 562L)	(944.75, 558.95)	0.638168	5.04627	1	0.8	641	0.749098	13.6569
9	366	1	SP	1	59	0	2	11	9	1336.14	0.699473	0.686481	0.675206	0.414136	0.383994	0.360203	1	135	131	128	437	432	429	437	432	429	(991L, 852L, 1002L, 861L)	(995.8644067796611, 856.0847457627119)	0.818183	8.66724	1	0.59596	666	1.18159	37.3848
9	366	1	SP	1	26	0	2	6	6	1243.58	0.637077	0.619763	0.603179	0.332881	0.308273	0.288446	1	200	196	194	379	376	373	379	376	373	(1086L, 511L, 1092L, 517L)	(1088.423076923077, 513.7692307692307)	0.78566	5.75363	1	0.722222	711	-0.801697	16.4853
9	366	1	SP	1	10	0	2	4	3	1020.2	0.688637	0.679315	0.670866	0.395299	0.373955	0.357228	1	389	388	387	169	168	167	169	168	167	(1310L, 308L, 1314L, 311L)	(1311.8, 309.0)	0.612372	3.56825	1	0.833333	805	-1.5708	8.82843
9	366	1	SP	1	22	0	2	5	7	935.909	0.667371	0.660871	0.652604	0.421505	0.395364	0.375379	1	155	151	149	380	377	374	380	377	374	(1394L, 843L, 1399L, 850L)	(1396.090909090909, 845.9090909090909)	0.758356	5.29257	1	0.628571	855	-0.174386	16.1066
9	366	1	SP	1	75	0	2	17	11	910.227	0.630745	0.614845	0.604294	0.340601	0.310885	0.298645	1	152	148	143	370	364	360	370	364	360	(1412L, 834L, 1429L, 845L)	(1421.7733333333333, 839.9333333333333)	0.941168	9.77205	1	0.40107	867	1.05194	45.0061
9	366	1	SP	1	48	0	2	11	6	728.208	0.700088	0.689849	0.676841	0.432954	0.398824	0.37264	1	358	354	352	62	58	54	62	58	54	(1599L, 314L, 1610L, 320L)	(1603.7916666666667, 316.5208333333333)	0.836591	7.81764	1	0.727273	927	1.45605	26.935
9	366	1	SP	1	24	0	2	6	6	681.375	0.699504	0.691571	0.675869	0.406043	0.370895	0.348673	1	368	365	363	17	14	12	17	14	12	(1648L, 299L, 1654L, 305L)	(1650.625, 301.3333333333333)	0.460803	5.52791	1	0.666667	948	1.38545	15.8995
9	366	1	SP	1	4	0	2	2	3	659.25	0.648304	0.644214	0.636711	0.483768	0.454918	0.439985	0	171	170	169	140	139	139	140	139	139	(1672L, 838L, 1674L, 841L)	(1672.75, 839.0)	0.790569	2.25676	1	0.666667	953	0	4.62132
9	366	1	SP	1	45	0	2	7	10	605.267	0.709541	0.695635	0.683897	0.406794	0.377068	0.354957	1	335	330	326	26	23	21	26	23	21	(1724L, 992L, 1731L, 1002L)	(1726.7333333333333, 996.4)	0.793211	7.5694	1	0.642857	973	0.460803	24.1421
9	366	1	SP	1	12	0	2	4	4	562.083	0.674661	0.669019	0.658403	0.448517	0.422302	0.402226	1	109	107	106	89	87	85	89	87	85	(1768L, 766L, 1772L, 770L)	(1769.9166666666667, 767.3333333333334)	0.590703	3.90882	1	0.75	986	-0.606013	10.2426
9	366	1	SP	1	26	3	2	4	9	2196.77	0.792292	0.697644	0.628098	0.228878	0.206055	0.1751	1	5	2	0	4	2	1	4	2	1	(134L, 714L, 138L, 723L)	(135.23076923076923, 718.6153846153846)	0.925711	5.75363	1	0.722222	1	-0.173912	19.2426
9	366	1	SP	1	16	3	2	4	5	2192.38	0.762026	0.650631	0.587146	0.184932	0.16407	0.131999	1	33	31	29	4	2	1	4	2	1	(138L, 682L, 142L, 687L)	(139.625, 684.0)	0.625458	4.51352	1	0.8	3	0.453797	12.2426
9	366	1	SP	1	8	3	2	3	3	2184.88	0.789016	0.707763	0.649423	0.18833	0.172965	0.150435	0	64	62	62	3	1	1	3	1	1	(146L, 652L, 149L, 655L)	(147.125, 653.125)	0.612372	3.19154	1	0.888889	13	0.785398	7.41421
9	366	1	SP	1	6	3	2	4	2	2181.5	0.726446	0.648295	0.601118	0.190183	0.181229	0.165426	0	69	68	68	3	2	1	3	2	1	(149L, 648L, 153L, 650L)	(150.5, 648.3333333333334)	0.870388	2.76395	1	0.75	16	-1.5708	6.41421
9	366	1	SP	1	24	3	2	5	7	2176.04	0.719381	0.614215	0.568136	0.193634	0.174712	0.144186	1	83	80	77	5	3	1	5	3	1	(154L, 634L, 159L, 641L)	(155.95833333333334, 636.625)	0.67553	5.52791	1	0.685714	22	-0.0905661	16.4853
9	366	1	SP	1	7	3	2	4	3	2176.43	0.73777	0.67004	0.620739	0.223282	0.211707	0.185089	0	118	116	116	4	2	2	4	2	2	(154L, 837L, 158L, 840L)	(155.57142857142858, 837.8571428571429)	0.726871	2.98541	1	0.583333	24	-1.38054	7.24264
9	366	1	SP	1	23	3	2	6	9	2155.65	0.794243	0.714642	0.633488	0.261602	0.231357	0.19581	1	138	133	130	3	2	1	3	2	1	(174L, 582L, 180L, 591L)	(176.34782608695653, 586.2173913043479)	0.968934	5.41152	1	0.425926	40	0.423954	20.6569
9	366	1	SP	1	8	3	2	4	3	2142.88	0.716371	0.631022	0.579553	0.194914	0.183341	0.167838	0	191	190	189	3	2	1	3	2	1	(188L, 910L, 192L, 913L)	(189.125, 911.375)	0.851469	3.19154	1	0.666667	61	-1.1659	7.41421
9	366	1	SP	1	7	3	2	3	3	2139.29	0.766292	0.680549	0.616414	0.185719	0.178296	0.170799	0	163	161	161	4	2	1	4	2	1	(192L, 558L, 195L, 561L)	(192.71428571428572, 559.1428571428571)	0.723885	2.98541	1	0.777778	65	-0.531849	6.20711
9	366	1	SP	1	11	3	2	4	5	2130.18	0.746307	0.680471	0.62811	0.186031	0.166261	0.144825	1	177	175	173	3	2	1	3	2	1	(200L, 544L, 204L, 549L)	(201.8181818181818, 545.9090909090909)	0.897591	3.74241	1	0.55	71	0.576286	7.03553
9	366	1	SP	1	13	3	2	4	6	2106.62	0.808496	0.716797	0.651738	0.284122	0.256864	0.221078	1	215	212	210	3	2	1	3	2	1	(224L, 506L, 228L, 512L)	(225.3846153846154, 508.46153846153845)	0.917254	4.06843	1	0.541667	86	0.679484	11.864
9	366	1	SP	1	17	3	2	5	5	2100.53	0.772691	0.693973	0.635547	0.27636	0.247714	0.213506	1	221	218	217	5	2	1	5	2	1	(229L, 500L, 234L, 505L)	(231.47058823529412, 502.52941176470586)	0.670028	4.65243	1	0.68	90	0.716728	13.4497
9	366	1	SP	1	13	3	2	5	4	2088.15	0.721074	0.625285	0.57011	0.205009	0.192755	0.167253	1	235	233	232	5	3	1	5	3	1	(242L, 487L, 247L, 491L)	(243.84615384615384, 488.7692307692308)	0.666667	4.06843	1	0.65	105	-1.3734	11.0711
9	366	1	SP	1	25	3	2	10	10	2059.12	0.76928	0.704812	0.63609	0.353539	0.294635	0.250794	1	273	268	264	4	2	2	4	2	2	(268L, 450L, 278L, 460L)	(272.88, 454.36)	0.981265	5.6419	1	0.25	131	0.818607	21.2782
9	366	1	SP	1	38	3	2	10	8	2051.74	0.70427	0.62211	0.577994	0.201909	0.186684	0.159604	1	301	297	294	5	2	1	5	2	1	(276L, 1019L, 286L, 1027L)	(280.2631578947368, 1022.6315789473684)	0.916596	6.9558	1	0.475	137	-0.810098	24.5563
9	366	1	SP	1	13	3	2	4	4	2047.62	0.740162	0.675606	0.620225	0.240633	0.215957	0.193661	1	280	278	277	5	2	1	5	2	1	(283L, 443L, 287L, 447L)	(284.38461538461536, 444.6923076923077)	0.359845	4.06843	1	0.8125	139	0.249673	11.6569
9	366	1	SP	1	8	3	2	4	3	2040.62	0.767018	0.69299	0.634633	0.186569	0.173906	0.147407	0	289	287	287	3	1	1	3	1	1	(290L, 435L, 294L, 438L)	(291.375, 436.25)	0.81241	3.19154	1	0.666667	146	1.23343	7.03553
9	366	1	SP	1	17	3	2	6	6	2017.12	0.763396	0.693411	0.610223	0.284909	0.235853	0.204459	1	311	307	305	5	2	2	5	2	2	(312L, 414L, 318L, 420L)	(314.88235294117646, 416.70588235294116)	0.784198	4.65243	1	0.472222	169	0.623918	14.864
9	366	1	SP	1	16	3	2	5	5	1954.06	0.754502	0.668097	0.603955	0.173204	0.157307	0.132568	1	361	359	357	4	2	1	4	2	1	(376L, 366L, 381L, 371L)	(377.9375, 367.9375)	0.673802	4.51352	1	0.64	229	1.22964	13.0711
9	366	1	SP	1	18	3	2	5	4	1934	0.748421	0.648371	0.60335	0.216209	0.200721	0.17325	1	376	374	373	5	3	1	5	3	1	(396L, 353L, 401L, 357L)	(398.0, 354.3333333333333)	0.612372	4.78731	1	0.9	247	-1.5708	12.8284
9	366	1	SP	1	26	3	2	7	7	1925.08	0.772755	0.706017	0.631376	0.355062	0.301655	0.264949	1	388	384	381	5	3	2	5	3	2	(404L, 343L, 411L, 350L)	(406.9230769230769, 346.11538461538464)	0.922663	5.75363	1	0.530612	254	0.876101	19.1066
9	366	1	SP	1	11	3	2	4	4	1908.45	0.784406	0.707514	0.621909	0.238122	0.206855	0.188874	1	398	396	395	4	2	1	4	2	1	(422L, 334L, 426L, 338L)	(423.54545454545456, 335.27272727272725)	0.352451	3.74241	1	0.6875	268	0.987844	9.86396
9	366	1	SP	1	8	3	2	3	4	1893.75	0.765278	0.70386	0.654155	0.218228	0.203715	0.178055	0	410	408	407	3	2	1	3	2	1	(437L, 324L, 440L, 328L)	(438.25, 325.375)	0.81241	3.19154	1	0.666667	279	0.33737	7.03553
9	366	1	SP	1	6	3	2	3	3	1865.83	0.77949	0.730335	0.653342	0.178329	0.169479	0.150153	0	430	428	428	3	1	1	3	1	1	(465L, 307L, 468L, 310L)	(466.1666666666667, 308.1666666666667)	0.6742	2.76395	1	0.666667	304	-0.785398	6.24264
9	366	1	SP	1	12	3	2	5	3	1772.08	0.741815	0.664465	0.609935	0.221872	0.203902	0.186855	1	475	474	473	3	2	1	3	2	1	(558L, 1210L, 563L, 1213L)	(559.9166666666666, 1211.0833333333333)	0.875599	3.90882	1	0.8	362	-1.25675	9.62132
9	366	1	SP	1	29	3	2	8	6	1753.31	0.786505	0.708305	0.642604	0.266767	0.2367	0.193373	1	489	486	484	5	2	1	5	2	1	(575L, 246L, 583L, 252L)	(578.6896551724138, 248.72413793103448)	0.91424	6.07651	1	0.604167	374	1.0826	21.0711
9	366	1	SP	1	28	3	2	11	6	1735.64	0.757593	0.699871	0.625901	0.275418	0.223154	0.191286	1	498	495	493	4	2	2	4	2	2	(591L, 238L, 602L, 244L)	(596.3571428571429, 240.21428571428572)	0.973355	5.97082	1	0.424242	385	1.18686	22.0711
9	366	1	SP	1	23	3	2	6	5	1697.48	0.78011	0.670037	0.601064	0.203377	0.187142	0.151023	1	515	513	511	5	3	1	5	3	1	(632L, 222L, 638L, 227L)	(634.5217391304348, 223.56521739130434)	0.570685	5.41152	1	0.766667	409	1.35101	16.2426
9	366	1	SP	1	15	3	2	6	4	1688.47	0.768502	0.700696	0.647444	0.301472	0.259317	0.217255	1	520	518	517	5	2	2	5	2	2	(641L, 217L, 647L, 221L)	(643.5333333333333, 218.66666666666666)	0.847138	4.37019	1	0.625	412	1.05561	11.864
9	366	1	SP	1	10	3	2	4	4	1687.2	0.745356	0.671256	0.599843	0.216961	0.197368	0.176141	1	510	508	507	5	2	2	5	2	2	(643L, 1245L, 647L, 1249L)	(644.8, 1246.7)	0.464563	3.56825	1	0.625	416	-0.154851	8.41421
9	366	1	SP	1	45	3	2	8	11	1646.56	0.737987	0.644567	0.597959	0.272324	0.234944	0.200935	1	533	528	523	11	6	2	11	6	2	(682L, 204L, 690L, 215L)	(685.4444444444445, 209.0)	0.940415	7.5694	1	0.511364	447	0.491189	28.1421
9	366	1	SP	1	15	3	2	5	6	1602.07	0.725485	0.670694	0.608491	0.269272	0.225158	0.180427	1	542	540	537	6	2	1	6	2	1	(728L, 1275L, 733L, 1281L)	(729.9333333333333, 1278.3333333333333)	0.607481	4.37019	1	0.5	473	0.155084	11.0711
9	366	1	SP	1	20	3	2	6	4	1580.25	0.756907	0.698293	0.638521	0.372609	0.312019	0.249311	1	551	549	548	5	3	2	5	3	2	(749L, 1285L, 755L, 1289L)	(751.75, 1286.4)	0.696712	5.04627	1	0.833333	493	1.47647	14.2426
9	366	1	SP	1	15	3	2	5	5	1225.93	0.727093	0.649196	0.599618	0.172545	0.162391	0.144622	1	578	575	574	5	2	1	5	2	1	(1104L, 127L, 1109L, 132L)	(1106.0666666666666, 129.13333333333333)	0.694588	4.37019	1	0.6	715	0.752836	12.4853
9	366	1	SP	1	9	3	2	4	3	1080.44	0.739318	0.691773	0.618727	0.24874	0.223761	0.182454	0	571	569	569	3	2	1	3	2	1	(1250L, 129L, 1254L, 132L)	(1251.5555555555557, 130.33333333333334)	0.786284	3.38514	1	0.75	765	1.46525	7.62132
9	366	1	SP	1	2366	4	3	56	64	1392.73	0.711328	0.677435	0.627196	0.875981	0.71528	0.599852	3	183	155	122	439	405	378	439	405	378	(912L, 852L, 968L, 916L)	(939.2662721893491, 886.2354184277261)	0.567145	54.8861	1	0.660156	612	0.700193	219.279
9	366	1	SP	1	482	4	3	31	22	1256.33	0.716148	0.68192	0.629366	0.84165	0.634149	0.488594	2	574	564	553	23	12	3	23	12	3	(1061L, 1273L, 1092L, 1295L)	(1075.668049792531, 1283.7717842323652)	0.755097	24.773	1	0.706745	702	-1.28055	91.9411
9	366	1	SP	1	76	4	2	10	10	770.711	0.683425	0.662279	0.642393	0.748019	0.614975	0.497782	1	318	312	309	164	158	154	164	158	154	(1557L, 989L, 1567L, 999L)	(1561.2894736842106, 992.7894736842105)	0.505302	9.83698	1	0.76	907	0.803154	30.7279
9	366	1	SP	1	1090	4	3	38	40	708.787	0.704752	0.676941	0.620733	0.836126	0.653829	0.53693	3	399	379	359	48	26	7	48	26	7	(1603L, 271L, 1641L, 311L)	(1623.2128440366973, 289.87522935779816)	0.463782	37.2536	1	0.717105	930	-0.895294	138.811
9	366	1	SP	1	136	4	2	12	17	667.235	0.665899	0.648515	0.621738	0.827846	0.676186	0.553471	2	177	170	161	152	146	140	152	146	140	(1659L, 831L, 1671L, 848L)	(1664.764705882353, 840.1911764705883)	0.687201	13.159	1	0.666667	949	0.264299	44.0416
9	366	1	SP	1	476	4	3	29	24	584.832	0.686498	0.65297	0.616104	0.86682	0.724435	0.578654	2	123	110	99	115	103	91	115	103	91	(1733L, 762L, 1762L, 786L)	(1747.1680672268908, 772.6239495798319)	0.559479	24.6183	1	0.683908	974	1.14756	82.669
9	366	1	SP	1	471	4	3	23	32	584.52	0.720065	0.682	0.630539	0.813754	0.621982	0.473384	2	336	321	305	20	11	3	20	11	3	(1736L, 969L, 1759L, 1001L)	(1747.47983014862, 984.8980891719746)	0.837748	24.4887	1	0.639946	978	0.378571	89.8406
9	366	1	SP	1	2665	4	3	66	63	30.0315	0.723163	0.638905	0.603936	0.836592	0.675684	0.473349	3	30	11	0	38	18	4	38	18	4	(2263L, 574L, 2329L, 637L)	(2301.968480300188, 605.0791744840525)	0.596433	58.251	0	0.640933	1048	-0.359933	249.752
9	366	1	SP	1	22	5	2	6	7	2187.59	0.621782	0.600439	0.587544	0.242329	0.230142	0.221847	1	4	1	0	14	11	9	14	11	9	(142L, 716L, 148L, 723L)	(144.4090909090909, 719.2272727272727)	0.918605	5.29257	1	0.52381	9	-0.752688	19.2426
9	366	1	SP	1	19	5	2	5	5	2175.63	0.609959	0.594158	0.574011	0.266378	0.241483	0.224004	1	70	67	65	10	8	6	10	8	6	(154L, 648L, 159L, 653L)	(156.3684210526316, 650.2105263157895)	0.394268	4.91849	1	0.76	23	-0.109334	13.6569
9	366	1	SP	1	5	5	2	2	3	2174.6	0.655779	0.621907	0.602419	0.150621	0.143933	0.140364	0	90	88	87	2	1	1	2	1	1	(157L, 628L, 159L, 631L)	(157.4, 628.8)	0.816497	2.52313	1	0.833333	25	0.321751	5.20711
9	366	1	SP	1	62	5	2	13	8	2167.13	0.625897	0.597675	0.565911	0.257782	0.24132	0.227512	1	125	121	118	14	8	4	14	8	4	(159L, 839L, 172L, 847L)	(164.8709677419355, 842.258064516129)	0.868303	8.88487	1	0.596154	27	-1.35684	34.6274
9	366	1	SP	1	20	5	2	7	5	2161.45	0.637343	0.591763	0.573586	0.212094	0.207817	0.202855	1	149	147	145	8	5	2	8	5	2	(167L, 866L, 174L, 871L)	(170.55, 868.05)	0.836353	5.04627	1	0.571429	31	1.46411	16.0711
9	366	1	SP	1	11	5	2	3	4	2161.09	0.621978	0.586998	0.567455	0.179462	0.174162	0.161192	1	116	114	112	4	2	2	4	2	2	(170L, 604L, 173L, 608L)	(170.9090909090909, 605.3636363636364)	0.708444	3.74241	1	0.916667	33	0.263033	9.41421
9	366	1	SP	1	10	5	2	3	5	2157.9	0.636348	0.593964	0.557419	0.189385	0.179797	0.163163	1	125	123	121	5	3	2	5	3	2	(173L, 595L, 176L, 600L)	(174.1, 597.0)	0.806226	3.56825	1	0.666667	38	0	9.07107
9	366	1	SP	1	6	5	2	3	3	2157.83	0.607858	0.591447	0.560146	0.249047	0.238565	0.227611	0	94	92	92	16	14	14	16	14	14	(173L, 626L, 176L, 629L)	(174.16666666666666, 627.3333333333334)	0.48795	2.76395	1	0.666667	39	0.463648	6.41421
9	366	1	SP	1	7	5	2	3	3	2157.29	0.60702	0.592523	0.575077	0.241621	0.236336	0.231622	0	9	8	7	40	39	38	40	39	38	(174L, 712L, 177L, 715L)	(174.71428571428572, 713.0)	0.377964	2.98541	1	0.777778	42	0	6.82843
9	366	1	SP	1	15	5	2	6	4	2147.27	0.61392	0.598749	0.5791	0.263643	0.257062	0.25123	1	96	94	93	39	36	33	39	36	33	(182L, 814L, 188L, 818L)	(184.73333333333332, 815.3333333333334)	0.813826	4.37019	1	0.625	54	1.39178	12.6569
9	366	1	SP	1	8	5	2	5	3	2142.12	0.614909	0.599926	0.58869	0.267557	0.253189	0.245798	0	42	41	40	50	47	46	50	47	46	(188L, 679L, 193L, 682L)	(189.875, 679.875)	0.864022	3.19154	1	0.533333	60	-1.46312	7.03553
9	366	1	SP	1	32	5	2	7	8	2137.44	0.618141	0.594426	0.572456	0.243071	0.224234	0.189354	1	152	148	145	13	10	7	13	10	7	(191L, 569L, 198L, 577L)	(194.5625, 572.3125)	0.760768	6.38308	1	0.571429	63	0.636149	22.0711
9	366	1	SP	1	47	5	2	11	7	2126.91	0.62738	0.604803	0.57888	0.304734	0.287654	0.265014	1	97	93	91	61	55	51	61	55	51	(200L, 813L, 211L, 820L)	(205.08510638297872, 815.936170212766)	0.901207	7.73578	1	0.61039	73	1.07507	26.1421
9	366	1	SP	1	11	5	2	4	4	2113.82	0.637489	0.615763	0.595638	0.262552	0.249009	0.238417	1	123	121	120	45	43	42	45	43	42	(217L, 598L, 221L, 602L)	(218.1818181818182, 599.1818181818181)	0.26968	3.74241	1	0.6875	79	0.785398	9.65685
9	366	1	SP	1	9	5	2	3	4	2112.11	0.60682	0.592846	0.571204	0.272643	0.260853	0.252186	0	122	120	119	61	60	59	61	60	59	(219L, 841L, 222L, 845L)	(219.88888888888889, 842.8888888888889)	0.694413	3.38514	1	0.75	83	-0.209112	8.41421
9	366	1	SP	1	7	5	2	3	4	2111.86	0.621576	0.605245	0.583574	0.245206	0.235423	0.22252	0	157	155	154	46	44	43	46	44	43	(219L, 876L, 222L, 880L)	(220.14285714285714, 877.5714285714286)	0.726871	2.98541	1	0.583333	84	0.190253	7.24264
9	366	1	SP	1	5	5	2	3	2	2107.8	0.609764	0.594182	0.568367	0.222811	0.218496	0.208067	0	140	138	138	57	55	55	57	55	55	(223L, 861L, 226L, 863L)	(224.2, 861.6)	0.816497	2.52313	1	0.833333	85	1.24905	5.20711
9	366	1	SP	1	7	5	2	4	2	2106.29	0.615763	0.594412	0.570625	0.245194	0.240213	0.228631	0	44	43	43	84	82	80	84	82	80	(224L, 678L, 228L, 680L)	(225.71428571428572, 678.4285714285714)	0.888666	2.98541	1	0.875	87	-1.42507	7.20711
9	366	1	SP	1	16	5	2	4	5	2106.81	0.618155	0.596325	0.573778	0.203481	0.192734	0.176246	1	238	236	234	6	4	2	6	4	2	(224L, 957L, 228L, 962L)	(225.1875, 959.1875)	0.66423	4.51352	1	0.8	88	-0.301144	12.2426
9	366	1	SP	1	6	5	2	3	3	2093.83	0.610581	0.598998	0.57844	0.261549	0.254874	0.246911	0	39	38	37	97	95	95	97	95	95	(237L, 683L, 240L, 686L)	(238.16666666666666, 683.8333333333334)	0.6742	2.76395	1	0.666667	102	0.785398	6.24264
9	366	1	SP	1	8	5	2	3	3	2082.88	0.641655	0.626809	0.615693	0.261918	0.248524	0.2382	0	80	78	78	91	89	88	91	89	88	(248L, 642L, 251L, 645L)	(249.125, 643.125)	0.612372	3.19154	1	0.888889	111	0.785398	7.41421
9	366	1	SP	1	8	5	2	3	3	2075.12	0.600624	0.58843	0.570638	0.25139	0.241378	0.237319	0	74	73	72	100	99	98	100	99	98	(256L, 649L, 259L, 652L)	(256.875, 649.875)	0.612372	3.19154	1	0.888889	117	0.785398	7.41421
9	366	1	SP	1	3	5	2	3	2	2073	0.664015	0.638772	0.619608	0.216247	0.208539	0.202964	0	252	251	251	4	3	3	4	3	3	(258L, 470L, 261L, 472L)	(259.0, 470.6666666666667)	0.973723	1.95441	1	0.5	120	1.0794	1.20711
9	366	1	SP	1	4	5	2	3	2	2072	0.601111	0.592562	0.576311	0.270142	0.256028	0.245765	0	11	10	10	125	124	123	125	124	123	(259L, 712L, 262L, 714L)	(260.0, 712.25)	0.790569	2.25676	1	0.666667	121	-1.5708	4.62132
9	366	1	SP	1	8	5	2	3	4	2041	0.620423	0.599952	0.580314	0.199101	0.189306	0.179106	0	307	305	304	5	3	2	5	3	2	(290L, 1029L, 293L, 1033L)	(291.0, 1030.5)	0.57735	3.19154	1	0.666667	147	0	7.65685
9	366	1	SP	1	8	5	2	3	4	2037.75	0.610309	0.594536	0.576129	0.254924	0.243628	0.229055	0	118	116	115	114	112	111	114	112	111	(293L, 606L, 296L, 610L)	(294.25, 607.75)	0.738426	3.19154	1	0.666667	150	-0.122489	7.82843
9	366	1	SP	1	8	5	2	3	4	2032	0.630161	0.609789	0.578072	0.29742	0.281487	0.261653	0	251	249	248	53	51	50	53	51	50	(299L, 974L, 302L, 978L)	(300.0, 975.5)	0.57735	3.19154	1	0.666667	157	0	7.65685
9	366	1	SP	1	6	5	2	2	4	2021.67	0.601447	0.587459	0.568869	0.232488	0.228761	0.220946	0	109	107	106	132	131	130	132	131	130	(310L, 616L, 312L, 620L)	(310.3333333333333, 617.5)	0.870388	2.76395	1	0.75	167	-6.66e-18	6.41421
9	366	1	SP	1	8	5	2	3	3	2020.88	0.616105	0.604811	0.580589	0.284622	0.270417	0.258858	0	75	73	73	151	149	149	151	149	149	(310L, 650L, 313L, 653L)	(311.125, 651.125)	0.612372	3.19154	1	0.888889	168	0.785398	7.41421
9	366	1	SP	1	8	5	2	3	3	2012.88	0.616486	0.603363	0.58746	0.257752	0.24414	0.232758	0	93	92	91	148	146	145	148	146	145	(318L, 632L, 321L, 635L)	(319.125, 632.875)	0.612372	3.19154	1	0.888889	175	-0.785398	7.41421
9	366	1	SP	1	7	5	2	3	3	2007	0.59988	0.584499	0.569671	0.238566	0.228931	0.22315	0	219	218	217	92	90	89	92	90	89	(324L, 944L, 327L, 947L)	(325.0, 945.2857142857143)	0.377964	2.98541	1	0.777778	184	-1.5708	6.82843
9	366	1	SP	1	10	5	2	3	4	2006	0.61831	0.596735	0.574594	0.236494	0.228252	0.216724	1	296	294	293	20	19	18	20	19	18	(325L, 429L, 328L, 433L)	(326.0, 430.5)	0.790569	3.56825	1	0.833333	186	0.463648	8.82843
9	366	1	SP	1	7	5	2	3	3	2003.14	0.605893	0.589453	0.574557	0.237133	0.227606	0.220895	0	282	280	279	48	46	45	48	46	45	(328L, 1007L, 331L, 1010L)	(328.85714285714283, 1007.7142857142857)	0.723885	2.98541	1	0.777778	190	1.03895	6.20711
9	366	1	SP	1	10	5	2	4	4	1996.3	0.633595	0.607844	0.585864	0.209998	0.197365	0.177299	1	345	343	342	4	2	2	4	2	2	(334L, 1071L, 338L, 1075L)	(335.7, 1072.1)	0.874475	3.56825	1	0.625	191	-0.909753	9.03553
9	366	1	SP	1	12	5	2	4	4	1979.5	0.646025	0.620646	0.596508	0.302087	0.281677	0.266941	1	35	33	32	206	204	203	206	204	203	(351L, 692L, 355L, 696L)	(352.5, 693.5)	0	3.90882	1	0.75	205	0.785398	9.65685
9	366	1	SP	1	8	5	2	3	3	1978.12	0.638992	0.615047	0.59275	0.291179	0.27489	0.258001	0	323	322	321	15	14	13	15	14	13	(353L, 403L, 356L, 406L)	(353.875, 403.875)	0.612372	3.19154	1	0.888889	207	0.785398	7.41421
9	366	1	SP	1	22	5	2	5	7	1970.18	0.602462	0.585461	0.563531	0.232055	0.223917	0.214779	1	214	211	208	108	105	103	108	105	103	(360L, 512L, 365L, 519L)	(361.8181818181818, 514.5)	0.701311	5.29257	1	0.628571	212	0.0353676	16.0711
9	366	1	SP	1	18	5	2	5	4	1961	0.642025	0.620036	0.594879	0.257784	0.241797	0.224414	1	347	345	344	8	6	4	8	6	4	(369L, 380L, 374L, 384L)	(371.0, 381.3333333333333)	0.612372	4.78731	1	0.9	217	-1.5708	12.8284
9	366	1	SP	1	6	5	2	3	3	1962.17	0.627049	0.613828	0.595969	0.254889	0.241449	0.234468	0	100	99	98	188	187	187	188	187	187	(369L, 628L, 372L, 631L)	(369.8333333333333, 629.0)	0.870388	2.76395	1	0.666667	218	0.643501	6.20711
9	366	1	SP	1	12	5	2	3	5	1958.08	0.608704	0.588909	0.570512	0.283971	0.27155	0.258605	1	273	271	269	81	79	77	81	79	77	(373L, 1002L, 376L, 1007L)	(373.9166666666667, 1004.1666666666666)	0.795006	3.90882	1	0.8	224	0.164355	10.2426
9	366	1	SP	1	9	5	2	4	4	1955.78	0.60764	0.591032	0.570814	0.239519	0.230996	0.218751	0	181	179	178	142	140	139	142	140	139	(375L, 547L, 379L, 551L)	(376.22222222222223, 548.4444444444445)	0.527046	3.38514	1	0.5625	226	1.10715	8.65685
9	366	1	SP	1	15	5	2	7	3	1952.53	0.627475	0.605165	0.583114	0.243558	0.23877	0.231657	1	78	77	76	218	216	214	218	216	214	(377L, 808L, 384L, 811L)	(379.46666666666664, 809.3333333333334)	0.944451	4.37019	1	0.714286	232	-1.4174	13.4142
9	366	1	SP	1	8	5	2	4	3	1953.5	0.628602	0.607605	0.584912	0.253292	0.239111	0.224694	0	103	102	101	202	201	200	202	201	200	(377L, 833L, 381L, 836L)	(378.5, 834.0)	0.57735	3.19154	1	0.666667	233	-1.5708	7.65685
9	366	1	SP	1	10	5	2	3	4	1952	0.60456	0.593192	0.564549	0.258933	0.247567	0.234392	1	138	136	135	175	173	172	175	173	172	(379L, 591L, 382L, 595L)	(380.0, 592.8)	0.612372	3.56825	1	0.833333	235	0	8.82843
9	366	1	SP	1	9	5	2	4	3	1949.33	0.60749	0.59416	0.578473	0.244888	0.236803	0.225469	0	161	160	159	162	160	158	162	160	158	(381L, 568L, 385L, 571L)	(382.6666666666667, 569.0)	0.788895	3.38514	1	0.75	236	-0.946273	7.62132
9	366	1	SP	1	16	5	2	5	5	1948.19	0.615542	0.596966	0.578371	0.312363	0.291884	0.275669	1	239	236	235	113	111	109	113	111	109	(382L, 969L, 387L, 974L)	(383.8125, 970.75)	0.74095	4.51352	1	0.64	237	1.00909	13.0711
9	366	1	SP	1	7	5	2	3	3	1939.71	0.619161	0.600027	0.581731	0.254385	0.240118	0.232415	0	168	167	166	163	162	161	163	162	161	(391L, 562L, 394L, 565L)	(392.2857142857143, 563.0)	0.377964	2.98541	1	0.777778	242	0	6.82843
9	366	1	SP	1	9	5	2	4	4	1935.56	0.641439	0.617556	0.595906	0.258564	0.247407	0.227879	0	364	362	361	13	11	10	13	11	10	(395L, 365L, 399L, 369L)	(396.44444444444446, 366.6666666666667)	0.720941	3.38514	1	0.5625	245	-0.603409	7.86396
9	366	1	SP	1	30	5	2	6	8	1927.53	0.618581	0.602257	0.588628	0.22243	0.212068	0.205215	1	379	375	372	10	7	5	10	7	5	(402L, 351L, 408L, 359L)	(404.46666666666664, 354.93333333333334)	0.886323	6.18039	1	0.625	251	0.595343	20.2782
9	366	1	SP	1	29	5	2	8	9	1925.14	0.606229	0.58925	0.570994	0.256984	0.248994	0.239361	1	90	86	83	233	231	230	233	231	230	(403L, 818L, 411L, 827L)	(406.86206896551727, 821.7931034482758)	0.959086	6.07651	1	0.402778	253	-0.735402	20.7279
9	366	1	SP	1	8	5	2	3	5	1926.12	0.615775	0.595857	0.579029	0.244718	0.237894	0.232598	0	107	105	103	217	215	214	217	215	214	(405L, 625L, 408L, 630L)	(405.875, 626.75)	0.866479	3.19154	1	0.533333	255	0.0289531	7.03553
9	366	1	SP	1	15	5	2	4	5	1922.47	0.608855	0.596795	0.565179	0.240754	0.233032	0.221831	1	128	126	124	210	208	206	210	208	206	(408L, 860L, 412L, 865L)	(409.53333333333336, 862.3333333333334)	0.71318	4.37019	1	0.75	259	0.555933	11.6569
9	366	1	SP	1	9	5	2	3	3	1921	0.61778	0.612917	0.593463	0.26452	0.248913	0.23248	0	371	370	369	17	15	14	17	15	14	(410L, 360L, 413L, 363L)	(411.0, 361.0)	0	3.38514	1	1	261	0.785398	8
9	366	1	SP	1	30	5	2	6	6	1902.5	0.645468	0.627983	0.604605	0.303317	0.28133	0.261089	1	326	323	321	70	67	64	70	67	64	(427L, 1060L, 433L, 1066L)	(429.5, 1062.8)	0.505034	6.18039	1	0.833333	273	0.947023	17.6569
9	366	1	SP	1	8	5	2	4	3	1884.62	0.608591	0.594501	0.585035	0.269379	0.262694	0.254481	0	8	7	6	308	306	305	308	306	305	(446L, 745L, 450L, 748L)	(447.375, 746.25)	0.81241	3.19154	1	0.666667	290	1.23343	7.03553
9	366	1	SP	1	10	5	2	3	4	1881.8	0.651773	0.639292	0.622894	0.290494	0.277712	0.26436	1	407	405	404	12	10	9	12	10	9	(449L, 328L, 452L, 332L)	(450.2, 329.5)	0.68313	3.56825	1	0.833333	292	0	8.82843
9	366	1	SP	1	9	5	2	3	4	1882.11	0.638525	0.616439	0.589133	0.283366	0.259446	0.241828	0	377	375	374	36	34	33	36	34	33	(449L, 358L, 452L, 362L)	(449.8888888888889, 359.3333333333333)	0.694588	3.38514	1	0.75	293	-0.354313	8.24264
9	366	1	SP	1	6	5	2	3	3	1865.83	0.60643	0.591978	0.561279	0.226587	0.217258	0.205852	0	379	377	376	45	43	43	45	43	43	(465L, 359L, 468L, 362L)	(466.1666666666667, 359.8333333333333)	0.6742	2.76395	1	0.666667	305	0.785398	6.24264
9	366	1	SP	1	9	5	2	3	3	1855	0.607606	0.591617	0.56055	0.293201	0.272472	0.25295	0	330	329	328	92	90	89	92	90	89	(476L, 408L, 479L, 411L)	(477.0, 409.0)	0	3.38514	1	1	316	0.785398	8
9	366	1	SP	1	6	5	2	3	3	1854.17	0.603837	0.594403	0.575331	0.237564	0.228261	0.223541	0	79	77	77	288	287	286	288	287	286	(477L, 816L, 480L, 819L)	(477.8333333333333, 816.6666666666666)	0.48795	2.76395	1	0.666667	318	0.463648	6.41421
9	366	1	SP	1	11	5	2	4	4	1844.64	0.609321	0.591894	0.570128	0.292205	0.271528	0.254573	1	306	304	303	119	117	116	119	117	116	(486L, 432L, 490L, 436L)	(487.3636363636364, 433.54545454545456)	0.49793	3.74241	1	0.6875	326	-0.321751	9.65685
9	366	1	SP	1	9	5	2	4	3	1820.33	0.643825	0.595194	0.568555	0.175926	0.168089	0.161754	0	452	451	450	3	2	1	3	2	1	(510L, 1188L, 514L, 1191L)	(511.6666666666667, 1189.111111111111)	0.694588	3.38514	1	0.75	343	-1.21648	8.24264
9	366	1	SP	1	7	5	2	3	4	1815.86	0.636093	0.620181	0.590462	0.266926	0.255175	0.240557	0	440	438	437	16	14	13	16	14	13	(515L, 296L, 518L, 300L)	(516.1428571428571, 297.57142857142856)	0.726871	2.98541	1	0.583333	345	0.190253	7.24264
9	366	1	SP	1	11	5	2	4	4	1809.82	0.606835	0.595823	0.577699	0.23366	0.226607	0.219713	1	180	178	177	239	238	237	239	238	237	(521L, 556L, 525L, 560L)	(522.1818181818181, 557.3636363636364)	0.833779	3.74241	1	0.6875	347	0.661043	10.0355
9	366	1	SP	1	5	5	2	3	2	1809.2	0.60522	0.592406	0.576161	0.265216	0.255849	0.247292	0	412	411	411	42	41	41	42	41	41	(522L, 1149L, 525L, 1151L)	(522.8, 1149.6)	0.816497	2.52313	1	0.833333	348	-1.24905	5.20711
9	366	1	SP	1	8	5	2	3	4	1801	0.62161	0.608244	0.591979	0.241877	0.233206	0.21957	0	442	440	439	18	17	16	18	17	16	(530L, 293L, 533L, 297L)	(531.0, 294.5)	0.57735	3.19154	1	0.666667	350	0	7.65685
9	366	1	SP	1	7	5	2	3	4	1778.57	0.605909	0.593173	0.579331	0.241231	0.234289	0.228895	0	441	439	438	33	31	31	33	31	31	(552L, 294L, 555L, 298L)	(553.4285714285714, 295.57142857142856)	0.643079	2.98541	1	0.583333	358	0.310125	6.62132
9	366	1	SP	1	27	5	2	7	5	1775.19	0.615727	0.601769	0.588726	0.284807	0.270675	0.259225	1	260	258	256	196	193	190	196	193	190	(554L, 993L, 561L, 998L)	(556.8148148148148, 995.1481481481482)	0.750866	5.86323	1	0.771429	360	1.23671	17.0711
9	366	1	SP	1	11	5	2	4	4	1773.55	0.60618	0.584454	0.564013	0.261354	0.251782	0.241401	1	164	162	161	277	275	274	277	275	274	(557L, 897L, 561L, 901L)	(558.4545454545455, 898.6363636363636)	0.49793	3.74241	1	0.6875	361	-1.24905	9.65685
9	366	1	SP	1	11	5	2	4	4	1771.18	0.633951	0.615663	0.595626	0.299817	0.282552	0.263251	1	181	179	178	265	262	261	265	262	261	(559L, 915L, 563L, 919L)	(560.8181818181819, 916.4545454545455)	0.591733	3.74241	1	0.6875	363	0.657807	9.82843
9	366	1	SP	1	9	5	2	4	3	1755.33	0.623823	0.603049	0.581193	0.289933	0.269162	0.25516	0	344	343	342	126	124	123	126	124	123	(575L, 391L, 579L, 394L)	(576.6666666666666, 391.8888888888889)	0.694588	3.38514	1	0.75	375	1.21648	8.24264
9	366	1	SP	1	12	5	2	4	4	1747.5	0.624046	0.604055	0.58229	0.270078	0.251504	0.236454	1	360	358	357	117	115	114	117	115	114	(583L, 376L, 587L, 380L)	(584.5, 377.5)	0	3.90882	1	0.75	381	0.785398	9.65685
9	366	1	SP	1	6	5	2	2	3	1735.5	0.60479	0.591676	0.575184	0.249741	0.240836	0.235826	0	100	99	98	349	347	347	349	347	347	(596L, 836L, 598L, 839L)	(596.5, 837.0)	0.790569	2.76395	1	1	388	0	6
9	366	1	SP	1	9	5	2	3	3	1723	0.609462	0.595302	0.571325	0.299302	0.281968	0.27385	0	23	22	21	417	415	414	417	415	414	(608L, 759L, 611L, 762L)	(609.0, 760.0)	0	3.38514	1	1	395	0.785398	8
9	366	1	SP	1	10	5	2	4	3	1671.8	0.641237	0.616552	0.595611	0.172973	0.165599	0.156142	1	523	522	521	5	3	2	5	3	2	(659L, 214L, 663L, 217L)	(660.2, 214.9)	0.654654	3.56825	1	0.833333	427	1.10715	8.20711
9	366	1	SP	1	33	5	2	7	7	1659	0.626613	0.613881	0.60252	0.299253	0.285015	0.274506	1	424	420	418	96	92	89	96	92	89	(670L, 1156L, 677L, 1163L)	(673.0, 1158.7878787878788)	0.69321	6.48204	1	0.673469	437	0.617736	19.8995
9	366	1	SP	1	7	5	2	3	3	1656	0.61311	0.598309	0.580937	0.235101	0.228493	0.22149	0	496	494	494	35	34	33	35	34	33	(675L, 241L, 678L, 244L)	(676.0, 242.28571428571428)	0.377964	2.98541	1	0.777778	442	-1.5708	6.82843
9	366	1	SP	1	3	5	2	2	3	1648.67	0.641742	0.599884	0.575769	0.161547	0.154505	0.143956	0	524	523	522	3	2	1	3	2	1	(683L, 1260L, 685L, 1263L)	(683.3333333333334, 1261.0)	0.816497	1.95441	1	0.5	448	0	1.41421
9	366	1	SP	1	13	5	2	4	5	1632.23	0.629838	0.609527	0.577211	0.212257	0.200381	0.18762	1	533	531	529	7	4	3	7	4	3	(698L, 204L, 702L, 209L)	(699.7692307692307, 205.84615384615384)	0.666667	4.06843	1	0.65	455	-0.197396	11.0711
9	366	1	SP	1	9	5	2	3	4	1624.11	0.636558	0.618374	0.594953	0.271039	0.251496	0.239797	0	503	501	500	37	35	34	37	35	34	(707L, 234L, 710L, 238L)	(707.8888888888889, 235.33333333333334)	0.694588	3.38514	1	0.75	460	-0.354313	8.24264
9	366	1	SP	1	12	5	2	4	4	1615.08	0.615178	0.603224	0.583844	0.281403	0.264416	0.252676	1	387	385	384	151	149	148	151	149	148	(715L, 350L, 719L, 354L)	(716.9166666666666, 351.6666666666667)	0.590703	3.90882	1	0.75	464	0.606013	10.2426
9	366	1	SP	1	9	5	2	3	4	1609.89	0.604344	0.592652	0.576401	0.237284	0.230029	0.22171	0	483	481	480	58	56	55	58	56	55	(721L, 254L, 724L, 258L)	(722.1111111111111, 255.66666666666666)	0.694588	3.38514	1	0.75	469	-0.354313	8.24264
9	366	1	SP	1	9	5	2	3	3	1608	0.614631	0.60646	0.586598	0.262349	0.252022	0.245127	0	102	101	100	408	406	405	408	406	405	(723L, 838L, 726L, 841L)	(724.0, 839.0)	0	3.38514	1	1	471	0.785398	8
9	366	1	SP	1	10	5	2	4	3	1599.5	0.640945	0.61751	0.595938	0.259571	0.241307	0.217411	1	536	535	534	8	6	5	8	6	5	(731L, 200L, 735L, 203L)	(732.5, 201.0)	0.790569	3.56825	1	0.833333	474	-1.10715	8.82843
9	366	1	SP	1	8	5	2	3	4	1590.25	0.608921	0.595823	0.580462	0.238596	0.229507	0.222234	0	496	494	493	49	47	46	49	47	46	(741L, 240L, 744L, 244L)	(741.75, 241.375)	0.81241	3.19154	1	0.666667	484	-0.33737	7.03553
9	366	1	SP	1	6	5	2	3	2	1582	0.637972	0.623773	0.597275	0.245644	0.238895	0.228153	0	463	462	462	82	80	80	82	80	80	(749L, 273L, 752L, 275L)	(750.0, 273.5)	0.790569	2.76395	1	1	492	-1.5708	6
9	366	1	SP	1	10	5	2	3	4	1581	0.605561	0.590883	0.569612	0.278706	0.259411	0.247882	1	316	314	313	227	225	224	227	225	224	(750L, 420L, 753L, 424L)	(751.0, 421.8)	0.612372	3.56825	1	0.833333	495	0	8.82843
9	366	1	SP	1	4	5	2	3	2	1576	0.629691	0.613555	0.589092	0.154373	0.143859	0.139514	0	546	545	545	3	2	2	3	2	2	(755L, 190L, 758L, 192L)	(756.0, 190.25)	0.790569	2.25676	1	0.666667	498	-1.5708	4.62132
9	366	1	SP	1	11	5	2	4	3	1573.36	0.603218	0.590853	0.571741	0.29477	0.27838	0.259594	1	346	344	344	198	197	196	198	197	196	(757L, 390L, 761L, 393L)	(758.6363636363636, 391.09090909090907)	0.708444	3.74241	1	0.916667	499	1.30776	9.41421
9	366	1	SP	1	10	5	2	3	4	1561.2	0.628065	0.608643	0.583237	0.265336	0.245504	0.23462	1	519	517	516	32	30	29	32	30	29	(770L, 216L, 773L, 220L)	(770.8, 217.5)	0.68313	3.56825	1	0.833333	508	0	8.82843
9	366	1	SP	1	7	5	2	3	3	1554.71	0.613226	0.59387	0.57699	0.170901	0.166125	0.161447	0	546	545	544	5	4	3	5	4	3	(776L, 188L, 779L, 191L)	(777.2857142857143, 189.0)	0.377964	2.98541	1	0.777778	511	0	6.82843
9	366	1	SP	1	14	5	2	4	5	1547.14	0.639655	0.621216	0.599554	0.30632	0.282556	0.261083	1	402	400	398	150	147	146	150	147	146	(783L, 332L, 787L, 337L)	(784.8571428571429, 334.0)	0.746672	4.22201	1	0.7	520	0.330522	11.6569
9	366	1	SP	1	10	5	2	3	4	1538	0.64703	0.626863	0.602727	0.308054	0.284749	0.268037	1	482	480	479	71	69	68	71	69	68	(793L, 252L, 796L, 256L)	(794.0, 253.2)	0.612372	3.56825	1	0.833333	526	0	8.82843
9	366	1	SP	1	9	5	2	3	4	1526.11	0.637866	0.619163	0.599384	0.275222	0.261571	0.251477	0	445	443	442	110	108	107	110	108	107	(805L, 289L, 808L, 293L)	(805.8888888888889, 290.6666666666667)	0.694588	3.38514	1	0.75	536	0.354313	8.24264
9	366	1	SP	1	10	5	2	4	4	1522.6	0.61328	0.601434	0.588871	0.263441	0.246875	0.235461	1	467	465	464	89	87	86	89	87	86	(808L, 267L, 812L, 271L)	(809.4, 268.6)	0.534522	3.56825	1	0.625	539	0.785398	10.0711
9	366	1	SP	1	5	5	2	3	2	1505.2	0.639329	0.621399	0.605034	0.152078	0.147132	0.142213	0	556	555	555	3	2	2	3	2	2	(826L, 178L, 829L, 180L)	(826.8, 178.4)	0.816497	2.52313	1	0.833333	543	1.24905	5.20711
9	366	1	SP	1	4	5	2	2	2	1486.5	0.609454	0.595618	0.577516	0.215703	0.214676	0.213153	0	548	547	547	13	12	12	13	12	12	(845L, 186L, 847L, 188L)	(845.5, 186.5)	0	2.25676	1	1	549	0.785398	4
9	366	1	SP	1	13	5	2	4	4	1481.62	0.647522	0.634893	0.618353	0.288509	0.28332	0.278335	1	192	190	189	370	368	366	370	368	366	(849L, 925L, 853L, 929L)	(850.3846153846154, 926.6153846153846)	0.523557	4.06843	1	0.8125	554	0.785398	10.2426
9	366	1	SP	1	17	5	2	5	4	1471.88	0.627443	0.597062	0.576165	0.185647	0.17638	0.163414	1	559	557	556	6	4	2	6	4	2	(858L, 1293L, 863L, 1297L)	(860.1176470588235, 1294.4705882352941)	0.707107	4.65243	1	0.85	560	-1.03038	12.8284
9	366	1	SP	1	10	5	2	4	3	1471.5	0.620711	0.595592	0.581905	0.19582	0.190361	0.182558	1	557	556	555	6	5	4	6	5	4	(859L, 176L, 863L, 179L)	(860.5, 177.0)	0.790569	3.56825	1	0.833333	561	1.10715	8.82843
9	366	1	SP	1	6	5	2	4	2	1468.5	0.615056	0.604433	0.58721	0.223035	0.21687	0.210909	0	547	546	546	15	14	14	15	14	14	(862L, 186L, 866L, 188L)	(863.5, 186.33333333333334)	0.870388	2.76395	1	0.75	563	-1.5708	6.41421
9	366	1	SP	1	6	5	2	3	3	1463.83	0.62658	0.604837	0.571773	0.180597	0.17539	0.170702	0	560	558	558	4	2	2	4	2	2	(867L, 1295L, 870L, 1298L)	(868.1666666666666, 1295.8333333333333)	0.6742	2.76395	1	0.666667	567	0.785398	6.24264
9	366	1	SP	1	11	5	2	3	4	1458.91	0.616408	0.602633	0.583905	0.276347	0.260369	0.24605	1	495	493	492	69	67	66	69	67	66	(872L, 237L, 875L, 241L)	(873.0909090909091, 238.63636363636363)	0.708444	3.74241	1	0.916667	571	0.263033	9.41421
9	366	1	SP	1	7	5	2	3	4	1454.14	0.631768	0.615784	0.606987	0.24643	0.238111	0.232213	0	371	368	367	193	191	190	193	191	190	(877L, 362L, 880L, 366L)	(877.8571428571429, 363.42857142857144)	0.833916	2.98541	1	0.583333	577	-0.265862	7.86396
9	366	1	SP	1	15	5	2	5	4	1450.93	0.621853	0.601643	0.581077	0.180501	0.172136	0.162336	1	561	559	558	5	3	2	5	3	2	(879L, 170L, 884L, 174L)	(881.0666666666667, 171.73333333333332)	0.734389	4.37019	1	0.75	579	1.08998	11.6569
9	366	1	SP	1	11	5	2	3	4	1432.91	0.606923	0.590583	0.555958	0.291908	0.267677	0.24482	1	302	300	299	263	261	259	263	261	259	(898L, 429L, 901L, 433L)	(899.0909090909091, 430.6363636363636)	0.708444	3.74241	1	0.916667	596	0.263033	9.41421
9	366	1	SP	1	39	5	2	9	6	1422.64	0.647392	0.631293	0.611145	0.306927	0.295596	0.282549	1	115	112	110	451	448	446	451	448	446	(905L, 616L, 914L, 622L)	(909.3589743589744, 618.3589743589744)	0.748568	7.04673	1	0.722222	603	-1.34797	21.3137
9	366	1	SP	1	7	5	2	4	2	1408.29	0.608593	0.590818	0.575729	0.172256	0.167156	0.162745	0	556	555	555	4	3	3	4	3	3	(922L, 1291L, 926L, 1293L)	(923.7142857142857, 1291.5714285714287)	0.888666	2.98541	1	0.875	623	1.42507	7.20711
9	366	1	SP	1	14	5	2	4	5	1407.57	0.645394	0.627345	0.614056	0.304627	0.280455	0.261427	1	202	199	198	364	362	360	364	362	360	(923L, 527L, 927L, 532L)	(924.4285714285714, 529.0)	0.188982	4.22201	1	0.7	624	0	11.6569
9	366	1	SP	1	14	5	2	5	4	1396.79	0.608879	0.595364	0.580327	0.206948	0.197552	0.186434	1	556	553	552	7	5	4	7	5	4	(933L, 1287L, 938L, 1291L)	(935.2142857142857, 1288.357142857143)	0.629289	4.22201	1	0.7	631	-1.14568	11.0711
9	366	1	SP	1	32	5	2	7	7	1389.34	0.620097	0.6091	0.591841	0.292789	0.282534	0.268833	1	150	147	144	419	415	412	419	415	412	(940L, 577L, 947L, 584L)	(942.65625, 579.65625)	0.767287	6.38308	1	0.653061	638	-0.785398	19.3137
9	366	1	SP	1	10	5	2	5	3	1379.1	0.629277	0.611743	0.589152	0.166997	0.159717	0.148675	1	566	564	564	4	2	2	4	2	2	(951L, 157L, 956L, 160L)	(952.9, 158.3)	0.892357	3.56825	1	0.666667	644	1.37119	9.03553
9	366	1	SP	1	8	5	2	4	3	1360.62	0.681662	0.653977	0.622303	0.208191	0.194577	0.181204	0	569	567	567	4	3	2	4	3	2	(970L, 153L, 974L, 156L)	(971.375, 154.25)	0.81241	3.19154	1	0.666667	650	1.23343	7.03553
9	366	1	SP	1	11	5	2	4	4	1350.64	0.647574	0.604331	0.581913	0.17749	0.166354	0.14825	1	569	567	566	5	3	2	5	3	2	(980L, 152L, 984L, 156L)	(981.3636363636364, 153.45454545454547)	0.86199	3.74241	1	0.6875	656	0.851674	9.03553
9	366	1	SP	1	16	5	2	4	5	1338.5	0.632474	0.608987	0.58836	0.236335	0.215271	0.200785	1	566	564	562	10	7	6	10	7	6	(992L, 154L, 996L, 159L)	(993.5, 156.0)	0.57735	4.51352	1	0.8	667	0	11.6569
9	366	1	SP	1	9	5	2	3	3	1335	0.602273	0.591426	0.571979	0.255348	0.243291	0.23324	0	220	219	218	349	348	347	349	348	347	(996L, 501L, 999L, 504L)	(997.0, 502.0)	0	3.38514	1	1	669	0.785398	8
9	366	1	SP	1	17	5	2	6	4	1318.24	0.622152	0.607197	0.580732	0.220236	0.207585	0.19748	1	566	564	563	11	9	8	11	9	8	(1011L, 152L, 1017L, 156L)	(1013.7647058823529, 153.35294117647058)	0.841195	4.65243	1	0.708333	678	1.22518	13.6569
9	366	1	SP	1	14	5	2	4	4	1307.5	0.608781	0.594763	0.570224	0.325483	0.305303	0.288404	1	92	90	89	480	478	477	480	478	477	(1023L, 628L, 1027L, 632L)	(1024.5, 629.5)	0.67082	4.22201	1	0.875	682	0.785398	10.8284
9	366	1	SP	1	6	5	2	3	3	1303.83	0.620825	0.609372	0.588065	0.2172	0.211543	0.20608	0	560	559	558	15	14	13	15	14	13	(1027L, 155L, 1030L, 158L)	(1028.1666666666667, 156.16666666666666)	0.6742	2.76395	1	0.666667	683	-0.785398	6.24264
9	366	1	SP	1	16	5	2	5	4	1283.81	0.611635	0.593074	0.581306	0.303138	0.286285	0.274288	1	6	4	3	568	566	564	568	566	564	(1046L, 713L, 1051L, 717L)	(1048.1875, 714.3125)	0.648702	4.51352	1	0.8	697	1.48638	12.2426
9	366	1	SP	1	12	5	2	4	4	1264.75	0.618844	0.60579	0.589191	0.212882	0.203502	0.195054	1	567	565	564	9	7	6	9	7	6	(1066L, 142L, 1070L, 146L)	(1067.25, 143.08333333333334)	0.729673	3.90882	1	0.75	705	0.972262	10.6213
9	366	1	SP	1	11	5	2	4	3	1264.36	0.608022	0.594579	0.578599	0.293917	0.281418	0.264999	1	112	111	110	463	462	461	463	462	461	(1066L, 829L, 1070L, 832L)	(1067.6363636363637, 830.0909090909091)	0.708444	3.74241	1	0.916667	706	1.30776	9.41421
9	366	1	SP	1	13	5	2	4	4	1232.85	0.637074	0.617351	0.594007	0.251133	0.22932	0.210156	1	572	570	569	8	6	5	8	6	5	(1098L, 134L, 1102L, 138L)	(1099.1538461538462, 135.53846153846155)	0.50814	4.06843	1	0.8125	713	-0.240444	10.8284
9	366	1	SP	1	12	5	2	4	4	1213.67	0.601955	0.587533	0.567517	0.247504	0.230891	0.219306	1	294	292	291	283	281	280	283	281	280	(1117L, 411L, 1121L, 415L)	(1118.3333333333333, 412.75)	0.490719	3.90882	1	0.75	722	1.22513	10.2426
9	366	1	SP	1	12	5	2	4	4	1196.5	0.61613	0.598351	0.572561	0.29094	0.270703	0.257274	1	419	417	416	159	157	156	159	157	156	(1134L, 284L, 1138L, 288L)	(1135.5, 285.5)	0	3.90882	1	0.75	729	0.785398	9.65685
9	366	1	SP	1	11	5	2	4	4	1113.64	0.608749	0.594829	0.582198	0.266366	0.255506	0.245075	1	332	330	329	240	238	237	240	238	237	(1217L, 368L, 1221L, 372L)	(1218.3636363636363, 369.54545454545456)	0.49793	3.74241	1	0.6875	751	-0.321751	9.65685
9	366	1	SP	1	20	5	2	6	5	1095.7	0.601061	0.58936	0.573281	0.275333	0.263996	0.253073	1	104	102	100	467	464	463	467	464	463	(1234L, 596L, 1240L, 601L)	(1236.3, 597.85)	0.567587	5.04627	1	0.666667	756	-1.1168	13.8995
9	366	1	SP	1	7	5	2	3	4	1070.14	0.635114	0.609571	0.588206	0.161301	0.155217	0.145116	0	567	565	564	5	3	2	5	3	2	(1261L, 133L, 1264L, 137L)	(1261.857142857143, 134.42857142857142)	0.726871	2.98541	1	0.583333	772	0.190253	7.24264
9	366	1	SP	1	8	5	2	3	4	1064.25	0.609495	0.595697	0.576574	0.197444	0.192537	0.184405	0	556	554	553	14	12	11	14	12	11	(1267L, 144L, 1270L, 148L)	(1267.75, 145.375)	0.81241	3.19154	1	0.666667	773	-0.33737	7.03553
9	366	1	SP	1	11	5	2	4	4	1062.82	0.622865	0.608521	0.587321	0.279933	0.264851	0.253477	1	403	401	400	166	164	163	166	164	163	(1268L, 297L, 1272L, 301L)	(1269.1818181818182, 298.1818181818182)	0.26968	3.74241	1	0.6875	774	0.785398	9.65685
9	366	1	SP	1	7	5	2	3	3	1058.29	0.622003	0.61266	0.591161	0.213994	0.208575	0.201607	0	551	549	549	17	16	15	17	16	15	(1273L, 148L, 1276L, 151L)	(1273.7142857142858, 149.14285714285714)	0.723885	2.98541	1	0.777778	778	-0.531849	6.20711
9	366	1	SP	1	8	5	2	4	3	1051.38	0.641607	0.624571	0.602005	0.173802	0.167652	0.157538	0	564	562	562	4	3	2	4	3	2	(1279L, 135L, 1283L, 138L)	(1280.625, 136.25)	0.81241	3.19154	1	0.666667	780	-1.23343	7.03553
9	366	1	SP	1	12	5	2	5	4	1044.25	0.612939	0.588371	0.566141	0.206707	0.196738	0.185859	1	559	557	556	8	6	5	8	6	5	(1286L, 1258L, 1291L, 1262L)	(1287.75, 1259.6666666666667)	0.68313	3.90882	1	0.6	784	-1.5708	10.6569
9	366	1	SP	1	11	5	2	5	3	1040	0.659319	0.645015	0.627897	0.27877	0.267963	0.258961	1	378	376	375	185	184	183	185	184	183	(1290L, 321L, 1295L, 324L)	(1292.0, 322.0)	0.755929	3.74241	1	0.733333	786	-1.5708	9.65685
9	366	1	SP	1	12	5	2	4	5	1040.5	0.606783	0.58977	0.576381	0.257738	0.24641	0.235485	1	257	255	253	306	304	302	306	304	302	(1290L, 442L, 1294L, 447L)	(1291.5, 444.0)	0.767579	3.90882	1	0.6	787	-0.63967	10.4853
9	366	1	SP	1	11	5	2	4	4	1036.18	0.603598	0.584467	0.56058	0.254908	0.243801	0.235213	1	248	246	244	313	311	310	313	311	310	(1294L, 451L, 1298L, 455L)	(1295.8181818181818, 452.72727272727275)	0.509786	3.74241	1	0.6875	791	-0.692724	9.82843
9	366	1	SP	1	12	5	2	4	4	1031.08	0.607545	0.596939	0.586147	0.294346	0.280293	0.270985	1	68	66	65	487	485	483	487	485	483	(1299L, 631L, 1303L, 635L)	(1300.9166666666667, 632.3333333333334)	0.590703	3.90882	1	0.75	795	-0.606013	10.2426
9	366	1	SP	1	9	5	2	3	3	1023	0.61536	0.602223	0.583571	0.224826	0.216219	0.209003	0	450	449	448	110	108	107	110	108	107	(1308L, 247L, 1311L, 250L)	(1309.0, 248.0)	0	3.38514	1	1	804	0.785398	8
9	366	1	SP	1	9	5	2	4	3	1017.33	0.611486	0.574799	0.554849	0.170835	0.163595	0.152506	0	562	560	560	4	2	2	4	2	2	(1313L, 1260L, 1317L, 1263L)	(1314.6666666666667, 1260.888888888889)	0.694588	3.38514	1	0.75	808	1.21648	8.24264
9	366	1	SP	1	15	5	2	5	4	994.333	0.643312	0.60355	0.564628	0.184891	0.174989	0.161153	1	551	548	547	5	3	2	5	3	2	(1336L, 144L, 1341L, 148L)	(1337.6666666666667, 145.53333333333333)	0.71318	4.37019	1	0.75	815	-1.01486	11.6569
9	366	1	SP	1	8	5	2	3	3	978.875	0.62711	0.594898	0.578456	0.164326	0.159421	0.152156	0	560	558	558	4	3	2	4	3	2	(1352L, 1256L, 1355L, 1259L)	(1353.125, 1256.875)	0.612372	3.19154	1	0.888889	832	-0.785398	7.41421
9	366	1	SP	1	12	5	2	5	3	935.167	0.633815	0.613725	0.579501	0.198555	0.185911	0.175625	1	534	532	532	5	4	3	5	4	3	(1395L, 155L, 1400L, 158L)	(1396.8333333333333, 156.08333333333334)	0.795006	3.90882	1	0.8	856	1.40644	10.2426
9	366	1	SP	1	13	5	2	6	3	923.615	0.695396	0.661863	0.62802	0.180282	0.171442	0.157093	1	533	531	531	4	2	2	4	2	2	(1406L, 155L, 1412L, 158L)	(1408.3846153846155, 156.07692307692307)	0.855069	4.06843	1	0.722222	862	-1.48274	11.2426
9	366	1	SP	1	16	5	2	5	4	888.188	0.639481	0.604113	0.591743	0.180205	0.173726	0.161212	1	517	515	514	5	3	2	5	3	2	(1442L, 168L, 1447L, 172L)	(1443.8125, 169.5)	0.700207	4.51352	1	0.8	875	-1.21501	12.2426
9	366	1	SP	1	18	5	2	7	5	868.222	0.634448	0.607274	0.582995	0.193031	0.179987	0.166387	1	510	507	505	5	3	2	5	3	2	(1460L, 174L, 1467L, 179L)	(1463.7777777777778, 176.11111111111111)	0.902353	4.78731	1	0.514286	880	-1.00805	13.4497
9	366	1	SP	1	10	5	2	3	4	855	0.644235	0.617095	0.596064	0.174266	0.163073	0.151086	1	503	501	500	5	3	2	5	3	2	(1476L, 179L, 1479L, 183L)	(1477.0, 180.2)	0.612372	3.56825	1	0.833333	882	0	8.82843
9	366	1	SP	1	16	5	2	6	5	828.5	0.633378	0.608739	0.574844	0.173531	0.165072	0.152131	1	488	486	484	5	3	2	5	3	2	(1501L, 192L, 1507L, 197L)	(1503.5, 193.9375)	0.837082	4.51352	1	0.533333	891	-0.878072	13.4853
9	366	1	SP	1	7	5	2	4	3	815.571	0.600924	0.586509	0.564009	0.196722	0.190028	0.181901	0	521	519	519	5	3	3	5	3	3	(1515L, 1203L, 1519L, 1206L)	(1516.4285714285713, 1203.857142857143)	0.726871	2.98541	1	0.583333	894	1.38054	7.24264
9	366	1	SP	1	16	5	2	6	4	811.875	0.663978	0.637474	0.611315	0.226376	0.20487	0.190349	1	478	475	474	5	3	2	5	3	2	(1518L, 201L, 1524L, 205L)	(1520.125, 202.8125)	0.817786	4.51352	1	0.666667	895	-1.12781	13.0711
9	366	1	SP	1	11	5	2	4	3	798.364	0.606238	0.593598	0.576935	0.213665	0.202232	0.195073	1	513	512	511	6	4	3	6	4	3	(1532L, 1194L, 1536L, 1197L)	(1533.6363636363637, 1195.090909090909)	0.708444	3.74241	1	0.916667	897	1.30776	9.41421
9	366	1	SP	1	14	5	2	5	4	788.786	0.618321	0.603905	0.59189	0.232096	0.217106	0.205164	1	511	509	508	6	4	3	6	4	3	(1541L, 1190L, 1546L, 1194L)	(1543.2142857142858, 1191.642857142857)	0.629289	4.22201	1	0.7	901	1.14568	11.0711
9	366	1	SP	1	12	5	2	4	4	781.417	0.629114	0.600124	0.5758	0.217523	0.205178	0.190244	1	509	507	506	5	3	2	5	3	2	(1549L, 1188L, 1553L, 1192L)	(1550.5833333333333, 1189.25)	0.646162	3.90882	1	0.75	904	1.01112	10.2426
9	366	1	SP	1	41	5	2	10	8	768.829	0.655989	0.623547	0.603721	0.258443	0.234569	0.205932	1	503	500	497	8	4	2	8	4	2	(1559L, 1177L, 1569L, 1185L)	(1563.1707317073171, 1180.4634146341464)	0.849397	7.22515	1	0.5125	908	1.15316	26.3137
9	366	1	SP	1	11	5	2	4	4	762.818	0.629586	0.61508	0.601085	0.206473	0.197231	0.186548	1	449	447	446	6	4	3	6	4	3	(1568L, 225L, 1572L, 229L)	(1569.1818181818182, 226.1818181818182)	0.26968	3.74241	1	0.6875	910	0.785398	9.65685
9	366	1	SP	1	20	5	2	5	5	744.9	0.660875	0.621725	0.603882	0.205002	0.18857	0.177171	1	440	437	435	6	3	2	6	3	2	(1585L, 233L, 1590L, 238L)	(1587.1, 234.95)	0.392953	5.04627	1	0.8	919	-0.463648	13.6569
9	366	1	SP	1	13	5	2	5	4	741.231	0.632293	0.602409	0.57678	0.234172	0.222175	0.203554	1	489	487	486	5	3	2	5	3	2	(1589L, 1164L, 1594L, 1168L)	(1590.7692307692307, 1165.2307692307693)	0.729661	4.06843	1	0.65	922	1.22532	11.0711
9	366	1	SP	1	41	5	2	7	8	730.805	0.624272	0.611311	0.592136	0.314987	0.297926	0.282932	1	74	70	67	248	244	241	248	244	241	(1598L, 742L, 1605L, 750L)	(1601.1951219512196, 745.1463414634146)	0.42812	7.22515	1	0.732143	926	-0.35334	21.3137
9	366	1	SP	1	11	5	2	4	4	725.364	0.647145	0.636367	0.619016	0.212542	0.199903	0.191823	1	423	421	420	6	4	3	6	4	3	(1605L, 248L, 1609L, 252L)	(1606.6363636363637, 249.54545454545453)	0.49793	3.74241	1	0.6875	931	0.321751	9.65685
9	366	1	SP	1	18	5	2	5	5	719.556	0.610899	0.598832	0.58121	0.285251	0.281469	0.275444	1	76	74	72	224	221	219	224	221	219	(1610L, 596L, 1615L, 601L)	(1612.4444444444443, 597.8888888888889)	0.488004	4.78731	1	0.72	934	0.539494	13.0711
9	366	1	SP	1	40	5	2	7	10	703.4	0.614727	0.597543	0.579425	0.341388	0.318936	0.299598	1	8	2	0	260	256	252	260	256	252	(1625L, 671L, 1632L, 681L)	(1628.6, 674.675)	0.819509	7.1365	1	0.571429	940	-0.443312	21.935
9	366	1	SP	1	10	5	2	3	4	698	0.618717	0.606329	0.582601	0.262263	0.250116	0.239394	1	310	308	307	68	67	66	68	67	66	(1633L, 359L, 1636L, 363L)	(1634.0, 360.5)	0.790569	3.56825	1	0.833333	942	-0.463648	8.82843
9	366	1	SP	1	23	5	2	9	5	666	0.639107	0.627744	0.614542	0.255571	0.241323	0.218259	1	356	353	351	14	11	9	14	11	9	(1662L, 311L, 1671L, 316L)	(1666.0, 312.7826086956522)	0.960094	5.41152	1	0.511111	950	-1.16318	18.4853
9	366	1	SP	1	14	5	2	5	4	654.643	0.64354	0.610567	0.590393	0.256155	0.23472	0.220009	1	429	427	426	5	3	2	5	3	2	(1675L, 1096L, 1680L, 1100L)	(1677.357142857143, 1097.642857142857)	0.775067	4.22201	1	0.7	955	1.07136	11.6569
9	366	1	SP	1	22	5	2	5	7	634.591	0.615959	0.599227	0.582334	0.203998	0.196079	0.186225	1	327	324	321	7	5	3	7	5	3	(1695L, 336L, 1700L, 343L)	(1697.409090909091, 338.8181818181818)	0.776099	5.29257	1	0.628571	960	-0.271359	15.8995
9	366	1	SP	1	31	5	2	6	7	621.032	0.625445	0.611157	0.592496	0.316418	0.301555	0.289515	1	152	149	146	117	114	112	117	114	112	(1708L, 812L, 1714L, 819L)	(1710.967741935484, 815.0967741935484)	0.65711	6.28255	1	0.738095	965	0.159715	18.4853
9	366	1	SP	1	12	5	2	4	4	613.083	0.607147	0.588594	0.56996	0.186778	0.179049	0.164459	1	297	295	294	5	3	2	5	3	2	(1717L, 364L, 1721L, 368L)	(1718.9166666666667, 365.3333333333333)	0.590703	3.90882	1	0.75	969	-0.606013	10.2426
9	366	1	SP	1	8	5	2	3	3	611.875	0.603555	0.587287	0.573255	0.286567	0.277441	0.267763	0	164	162	162	102	100	100	102	100	100	(1719L, 827L, 1722L, 830L)	(1720.125, 828.125)	0.612372	3.19154	1	0.888889	971	0.785398	7.41421
9	366	1	SP	1	9	5	2	3	4	564.889	0.612673	0.598654	0.582928	0.206867	0.197539	0.183899	0	303	301	300	5	3	2	5	3	2	(1766L, 961L, 1769L, 965L)	(1767.111111111111, 962.6666666666666)	0.694588	3.38514	1	0.75	985	-0.354313	8.24264
9	366	1	SP	1	39	5	2	7	10	519.179	0.646163	0.615894	0.587634	0.24987	0.231772	0.217902	1	144	139	135	20	16	12	20	16	12	(1810L, 510L, 1817L, 520L)	(1812.820512820513, 514.2051282051282)	0.88039	7.04673	1	0.557143	999	0.311474	24.1421
9	366	1	SP	1	17	5	2	5	5	510.765	0.617626	0.605463	0.589202	0.224344	0.216205	0.205136	1	145	143	141	9	6	5	9	6	5	(1819L, 508L, 1824L, 513L)	(1821.235294117647, 509.52941176470586)	0.412406	4.65243	1	0.68	1000	0.649925	13.0711
9	366	1	SP	1	13	5	2	3	5	492	0.632275	0.620024	0.608176	0.246942	0.238442	0.229248	1	108	106	104	23	21	20	23	21	20	(1839L, 542L, 1842L, 547L)	(1840.0, 543.6923076923077)	0.784101	4.06843	1	0.866667	1003	0	10.8284
9	366	1	SP	1	6	5	2	3	3	474.833	0.648857	0.63308	0.61732	0.26186	0.259719	0.254448	0	100	98	98	16	14	14	16	14	14	(1856L, 548L, 1859L, 551L)	(1857.1666666666667, 549.1666666666666)	0.6742	2.76395	1	0.666667	1009	-0.785398	6.24264
9	366	1	SP	1	25	5	2	7	6	394.08	0.612613	0.581256	0.555998	0.213567	0.204214	0.184396	1	83	80	78	7	4	2	7	4	2	(1935L, 718L, 1942L, 724L)	(1937.92, 720.56)	0.771339	5.6419	1	0.595238	1022	1.19192	18.4853
9	366	1	SP	1	42	5	2	7	8	304.071	0.633091	0.595484	0.562911	0.245196	0.225112	0.204911	1	61	57	54	9	6	3	9	6	3	(2025L, 680L, 2032L, 688L)	(2027.9285714285713, 683.7142857142857)	0.661223	7.31273	1	0.75	1027	0.417906	22.8995
9	366	1	SP	1	12	5	2	6	3	178.5	0.635165	0.609399	0.588303	0.175785	0.166271	0.15411	1	41	40	39	4	2	2	4	2	2	(2151L, 564L, 2157L, 567L)	(2153.5, 564.6666666666666)	0.842701	3.90882	1	0.666667	1038	-1.5708	11.6569
9	366	1	SP	1	21	8	2	6	8	2147.43	0.803146	0.722019	0.597137	0.243654	0.214289	0.182449	1	153	148	145	5	2	1	5	2	1	(182L, 568L, 188L, 576L)	(184.57142857142858, 571.8095238095239)	0.900206	5.17088	1	0.4375	52	0.661628	17.6924
9	366	1	SP	1	23	8	2	6	7	2114.91	0.782936	0.69075	0.606488	0.318354	0.276161	0.229234	1	203	199	197	5	3	2	5	3	2	(214L, 518L, 220L, 525L)	(217.08695652173913, 521.0434782608696)	0.873035	5.41152	1	0.547619	78	0.612428	17.4853
9	366	1	SP	1	33	8	2	9	10	2080.48	0.78405	0.687655	0.597451	0.34461	0.289323	0.221813	1	249	244	240	6	3	1	6	3	1	(247L, 473L, 256L, 483L)	(251.5151515151515, 477.4848484848485)	0.921832	6.48204	1	0.366667	109	0.803474	26.4853
9	366	1	SP	1	17	8	2	4	6	2031.59	0.791698	0.702609	0.602121	0.298345	0.252472	0.216293	1	297	294	292	5	3	2	5	3	2	(299L, 427L, 303L, 433L)	(300.4117647058824, 429.1764705882353)	0.83636	4.65243	1	0.708333	155	0.136073	13.0355
9	366	1	SP	1	24	8	2	7	6	2013.58	0.758442	0.68552	0.597736	0.42233	0.341627	0.273795	1	335	332	331	6	3	2	6	3	2	(315L, 1057L, 322L, 1063L)	(318.4166666666667, 1059.3333333333333)	0.71532	5.52791	1	0.571429	174	-1.13333	16.4853
9	366	1	SP	1	14	8	2	5	6	2005.43	0.78993	0.694538	0.586244	0.296738	0.248531	0.201327	1	320	317	315	5	3	1	5	3	1	(325L, 405L, 330L, 411L)	(326.57142857142856, 407.2142857142857)	0.686587	4.22201	1	0.466667	185	-0.598583	9.82843
9	366	1	SP	1	15	9	2	4	6	2191.33	0.704636	0.676655	0.638496	0.515173	0.448322	0.38691	1	29	26	24	7	5	4	7	5	4	(139L, 742L, 143L, 748L)	(140.66666666666666, 744.2)	0.79781	4.37019	1	0.625	6	0.103396	13.0711
9	366	1	SP	1	30	9	2	6	7	2188.83	0.726887	0.691035	0.646025	0.50975	0.443101	0.387342	1	62	58	55	8	5	2	8	5	2	(141L, 775L, 147L, 782L)	(143.16666666666666, 777.3333333333334)	0.756858	6.18039	1	0.714286	8	0.687966	18.4853
9	366	1	SP	1	114	9	2	19	15	1833.57	0.73192	0.665824	0.62044	0.384824	0.323156	0.265181	2	445	439	431	11	6	3	11	6	3	(490L, 292L, 509L, 307L)	(498.4298245614035, 297.9561403508772)	0.944969	12.0478	1	0.4	330	1.06444	57.9706
9	366	1	SP	1	109	9	2	13	11	1751.66	0.69239	0.671955	0.65065	0.406556	0.354203	0.311949	2	204	199	194	260	253	248	260	253	248	(574L, 532L, 587L, 543L)	(580.3394495412844, 536.7981651376147)	0.448639	11.7806	1	0.762238	373	-1.22787	36.3848
9	366	1	SP	1	16	9	2	5	4	1715.19	0.733604	0.677222	0.635047	0.434585	0.380463	0.326654	1	498	496	495	5	3	2	5	3	2	(615L, 1233L, 620L, 1237L)	(616.8125, 1234.625)	0.786161	4.51352	1	0.8	400	-1.01298	12.2426
9	366	1	SP	1	40	9	2	9	7	1673.92	0.688999	0.671902	0.652236	0.500871	0.428602	0.373119	1	274	270	268	235	230	226	235	230	226	(654L, 463L, 663L, 470L)	(658.075, 466.35)	0.848253	7.1365	1	0.634921	426	-1.10428	22.7279
9	366	1	SP	1	25	9	2	5	6	1658.92	0.718574	0.67087	0.632254	0.394878	0.339345	0.290142	1	519	516	514	7	4	2	7	4	2	(671L, 1252L, 676L, 1258L)	(673.08, 1254.72)	0.62457	5.6419	1	0.833333	438	-0.187273	16.2426
9	366	1	SP	1	42	9	2	9	7	1609.9	0.689159	0.664499	0.639271	0.529052	0.445512	0.380895	1	357	354	351	184	180	177	184	180	177	(718L, 380L, 727L, 387L)	(722.0952380952381, 382.8809523809524)	0.575862	7.31273	1	0.666667	466	1.50952	22.1421
9	366	1	SP	1	154	9	2	14	18	1468.67	0.712737	0.696902	0.679557	0.463176	0.415616	0.391075	2	165	155	148	412	403	393	412	403	393	(858L, 885L, 872L, 903L)	(863.3311688311688, 892.6688311688312)	0.870537	14.0028	-1	0.611111	559	0.477602	62.2843
9	366	1	SP	1	228	9	3	15	27	1447.49	0.707822	0.696937	0.684563	0.559605	0.514723	0.468243	2	162	148	136	423	411	398	423	411	398	(877L, 873L, 892L, 900L)	(884.5087719298245, 885.4035087719299)	0.857601	17.0382	1	0.562963	578	-0.0461422	72.598
9	366	1	SP	1	244	9	3	25	16	1415.02	0.711845	0.695773	0.682685	0.500892	0.464939	0.429065	2	102	93	86	474	466	458	474	466	458	(906L, 820L, 931L, 836L)	(916.983606557377, 826.405737704918)	0.745023	17.6258	1	0.61	606	1.55155	70.1838
9	366	1	SP	1	71	9	2	13	8	1419.66	0.709747	0.699514	0.690727	0.579832	0.548335	0.502066	1	116	111	108	452	448	444	452	448	444	(906L, 842L, 919L, 850L)	(912.3380281690141, 845.2676056338029)	0.736721	9.50789	1	0.682692	607	-1.36872	30.3848
9	366	1	SP	1	151	9	2	18	12	1384.2	0.712925	0.702713	0.691962	0.554013	0.515694	0.475496	2	203	197	191	370	364	358	370	364	358	(939L, 922L, 957L, 934L)	(947.8013245033112, 927.6887417218543)	0.807648	13.8658	1	0.699074	636	-1.22619	47.4558
9	366	1	SP	1	299	9	3	27	18	1376.79	0.712005	0.698249	0.684793	0.58853	0.547813	0.505921	2	122	113	103	458	448	440	458	448	440	(942L, 833L, 969L, 851L)	(955.2140468227425, 842.1204013377926)	0.874644	19.5115	1	0.615226	640	-1.32172	74.5269
9	366	1	SP	1	112	9	2	14	12	1362.98	0.707844	0.69951	0.685469	0.567298	0.528951	0.492503	2	195	189	184	378	372	367	378	372	367	(962L, 912L, 976L, 924L)	(969.0178571428571, 916.9821428571429)	0.627911	11.9416	1	0.666667	648	1.56895	40.799
9	366	1	SP	1	103	9	2	12	13	1347.56	0.707152	0.696201	0.683447	0.530471	0.488761	0.459456	2	184	176	172	391	386	379	391	386	379	(979L, 898L, 991L, 911L)	(984.4368932038835, 902.757281553398)	0.534219	11.4518	1	0.660256	654	0.769738	41.5563
9	366	1	SP	1	43	9	2	13	5	1207.6	0.732367	0.676561	0.636944	0.378026	0.327619	0.275666	1	574	572	571	6	4	2	6	4	2	(1118L, 1287L, 1131L, 1292L)	(1124.3953488372092, 1288.7441860465117)	0.954731	7.39928	1	0.661538	723	1.48435	27.8995
9	366	1	SP	1	25	9	2	6	5	1179.44	0.681041	0.656574	0.61274	0.484334	0.415283	0.358404	1	469	466	465	108	105	103	108	105	103	(1150L, 233L, 1156L, 238L)	(1152.56, 235.08)	0.592118	5.6419	1	0.833333	733	1.42182	15.6569
9	366	1	SP	1	75	9	2	11	11	1105.67	0.676479	0.658369	0.619031	0.550767	0.477389	0.406584	1	67	61	57	512	506	501	512	506	501	(1221L, 633L, 1232L, 644L)	(1226.3333333333333, 638.4266666666666)	0.763189	9.77205	1	0.619835	752	0.756364	31.799
9	366	1	SP	1	21	9	2	5	5	1017.86	0.670577	0.646875	0.620122	0.527447	0.446829	0.391588	1	431	429	427	134	132	130	134	132	130	(1312L, 1127L, 1317L, 1132L)	(1314.142857142857, 1129.142857142857)	0.712242	5.17088	1	0.84	807	0.785398	14.2426
9	366	1	SP	1	46	9	2	9	7	883.087	0.670991	0.652402	0.625549	0.407534	0.353754	0.304563	1	370	366	364	142	137	135	142	137	135	(1445L, 315L, 1454L, 322L)	(1448.9130434782608, 318.30434782608694)	0.589886	7.65304	1	0.730159	878	1.17978	23.3137
9	366	1	SP	1	25	9	2	7	5	802.16	0.649371	0.63269	0.609447	0.609463	0.524055	0.463557	1	277	274	272	208	206	204	208	206	204	(1527L, 955L, 1534L, 960L)	(1529.84, 956.92)	0.754751	5.6419	1	0.714286	896	1.13565	16.4853
9	366	1	SP	1	18	9	2	5	5	770.056	0.725165	0.681695	0.643141	0.461027	0.381449	0.319592	1	456	454	452	6	4	2	6	4	2	(1560L, 219L, 1565L, 224L)	(1561.9444444444443, 220.88888888888889)	0.562649	4.78731	1	0.72	909	-1.37534	13.6569
9	366	1	SP	1	43	9	2	12	6	734.744	0.668418	0.647833	0.612255	0.508507	0.415628	0.35203	1	483	480	478	9	6	4	9	6	4	(1592L, 1155L, 1604L, 1161L)	(1597.2558139534883, 1157.6511627906978)	0.938084	7.39928	1	0.597222	923	1.26003	26.7279
9	366	1	SP	1	39	9	2	9	6	486.564	0.687206	0.666678	0.632867	0.43721	0.372282	0.322684	1	120	117	114	12	9	7	12	9	7	(1841L, 530L, 1850L, 536L)	(1845.4358974358975, 532.3589743589744)	0.775134	7.04673	1	0.722222	1004	-1.29826	21.3137
9	366	1	SP	1	92	9	2	18	8	453.337	0.714534	0.682918	0.650199	0.444464	0.371569	0.306473	1	100	95	92	9	5	3	9	5	3	(1871L, 546L, 1889L, 554L)	(1878.6630434782608, 549.445652173913)	0.93253	10.823	1	0.638889	1012	-1.38151	41.5563
9	366	1	SP	1	29	10	2	9	6	2189.69	0.656367	0.637499	0.611856	0.312634	0.284365	0.25123	1	20	18	16	12	7	4	12	7	4	(139L, 734L, 148L, 740L)	(142.31034482758622, 736.6896551724138)	0.914141	6.07651	1	0.537037	5	-1.14666	21.3137
9	366	1	SP	1	9	10	2	4	3	2180.67	0.669181	0.6446	0.622419	0.340227	0.315169	0.289575	0	31	29	28	16	14	13	16	14	13	(150L, 687L, 154L, 690L)	(151.33333333333334, 688.1111111111111)	0.694588	3.38514	1	0.75	18	1.21648	8.24264
9	366	1	SP	1	20	10	2	4	6	2178.6	0.692965	0.6419	0.609967	0.265959	0.234711	0.213618	1	106	103	101	6	4	3	6	4	3	(152L, 822L, 156L, 828L)	(153.4, 824.5)	0.726952	5.04627	1	0.833333	20	-0.211614	14.2426
9	366	1	SP	1	43	10	2	12	5	2158.05	0.644967	0.631592	0.606431	0.341392	0.30748	0.281249	1	94	91	90	32	26	21	32	26	21	(168L, 811L, 180L, 816L)	(173.95348837209303, 812.7674418604652)	0.93475	7.39928	1	0.716667	32	-1.54066	27.3137
9	366	1	SP	1	21	10	2	4	6	2127.57	0.657211	0.628712	0.606761	0.304999	0.27991	0.251245	1	171	168	166	9	6	5	9	6	5	(203L, 550L, 207L, 556L)	(204.42857142857142, 552.3809523809524)	0.74737	5.17088	1	0.875	75	-0.125707	14.2426
9	366	1	SP	1	6	10	2	4	4	2072.67	0.776307	0.740892	0.710011	0.303327	0.271792	0.242289	0	256	254	253	2	2	2	2	2	2	(258L, 466L, 262L, 470L)	(259.3333333333333, 467.3333333333333)	0.9759	2.76395	1	0.375	119	0.785398	6.82843
9	366	1	SP	1	11	10	2	5	4	2067.27	0.702451	0.679541	0.65911	0.377117	0.36373	0.345589	1	286	284	283	5	3	3	5	3	3	(263L, 1007L, 268L, 1011L)	(264.72727272727275, 1008.6363636363636)	0.932758	3.74241	1	0.55	125	-0.867973	8.24264
9	366	1	SP	1	10	10	2	3	4	2065.1	0.665458	0.639838	0.606538	0.323561	0.293704	0.257543	1	258	256	255	7	5	4	7	5	4	(266L, 465L, 269L, 469L)	(266.9, 466.2)	0.654654	3.56825	1	0.833333	130	0.463648	8.20711
9	366	1	SP	1	3	10	2	2	2	2061.67	0.743513	0.719913	0.702961	0.387505	0.363551	0.343303	0	291	290	290	3	2	2	3	2	2	(270L, 1015L, 272L, 1017L)	(270.3333333333333, 1015.6666666666666)	0.816497	1.95441	1	0.75	133	-0.785398	3.41421
9	366	1	SP	1	11	10	2	4	4	2027.18	0.648863	0.616555	0.58271	0.305558	0.276775	0.25466	1	77	75	74	145	143	142	145	143	142	(303L, 648L, 307L, 652L)	(304.8181818181818, 649.8181818181819)	0.26968	3.74241	1	0.6875	159	0.785398	9.65685
9	366	1	SP	1	25	10	2	4	7	1995.68	0.645522	0.616754	0.586577	0.336439	0.309758	0.281032	1	238	234	232	87	83	81	87	83	81	(335L, 960L, 339L, 967L)	(336.32, 962.92)	0.834976	5.6419	1	0.892857	192	0.0536394	16.8284
9	366	1	SP	1	12	10	2	4	4	1993.67	0.651024	0.625538	0.60473	0.323627	0.298062	0.269981	1	39	37	36	191	189	188	191	189	188	(337L, 687L, 341L, 691L)	(338.3333333333333, 688.75)	0.490719	3.90882	1	0.75	196	1.22513	10.2426
9	366	1	SP	1	35	10	2	7	8	1958.97	0.648766	0.624956	0.588721	0.365397	0.32995	0.295577	1	237	233	230	110	106	105	110	106	105	(370L, 963L, 377L, 971L)	(373.0285714285714, 966.3714285714286)	0.838684	6.67558	1	0.625	219	-0.565012	21.8995
9	366	1	SP	1	46	10	2	13	6	1910.28	0.653111	0.62467	0.59272	0.37474	0.331223	0.29655	1	209	206	204	159	155	151	159	155	151	(415L, 943L, 428L, 949L)	(421.7173913043478, 945.0434782608696)	0.941997	7.65304	1	0.589744	264	-1.49235	30.7635
9	366	1	SP	1	50	10	2	10	7	1911.88	0.647264	0.625203	0.601991	0.373785	0.335575	0.29928	1	220	216	213	152	146	142	152	146	142	(416L, 952L, 426L, 959L)	(420.12, 954.92)	0.849052	7.97885	1	0.714286	265	1.30285	27.0711
9	366	1	SP	1	43	10	2	6	10	1875.65	0.659076	0.641567	0.621796	0.329587	0.2886	0.254162	1	414	409	405	14	9	6	14	9	6	(454L, 322L, 460L, 332L)	(456.3488372093023, 326.2093023255814)	0.78713	7.39928	1	0.716667	296	-0.125308	23.8995
9	366	1	SP	1	34	10	2	8	5	1874.5	0.674011	0.646748	0.608595	0.379813	0.33115	0.293901	1	401	399	397	22	19	17	22	19	17	(454L, 335L, 462L, 340L)	(457.5, 337.0)	0.795447	6.57952	1	0.85	297	-1.46433	19.6569
9	366	1	SP	1	36	10	2	7	12	1851.28	0.670151	0.642659	0.613815	0.315165	0.278617	0.246398	1	433	428	422	14	9	5	14	9	5	(478L, 305L, 485L, 317L)	(480.72222222222223, 309.97222222222223)	0.94553	6.77028	1	0.428571	319	0.31972	27.8995
9	366	1	SP	1	13	10	2	5	4	1822.31	0.698118	0.674706	0.640552	0.319798	0.298938	0.274133	1	448	446	445	6	4	3	6	4	3	(507L, 288L, 512L, 292L)	(509.6923076923077, 289.6923076923077)	0.661055	4.06843	1	0.65	340	1.15959	10.0355
9	366	1	SP	1	9	10	2	3	3	1784	0.634532	0.612084	0.577142	0.340859	0.308534	0.278407	0	357	356	355	102	100	99	102	100	99	(547L, 378L, 550L, 381L)	(548.0, 379.0)	0	3.38514	1	1	354	0.785398	8
9	366	1	SP	1	9	10	2	3	4	1778.11	0.649786	0.615528	0.561863	0.331283	0.302665	0.276855	0	260	258	257	190	188	187	190	188	187	(553L, 475L, 556L, 479L)	(553.8888888888889, 476.3333333333333)	0.694588	3.38514	1	0.75	359	-0.354313	8.24264
9	366	1	SP	1	24	10	2	5	7	1752.75	0.666786	0.642865	0.602309	0.352517	0.312269	0.271131	1	406	402	400	79	76	74	79	76	74	(577L, 329L, 582L, 336L)	(579.25, 332.375)	0.801298	5.52791	1	0.685714	377	0.388211	16.4853
9	366	1	SP	1	11	10	2	4	4	1749.36	0.643841	0.618366	0.582545	0.323236	0.2947	0.271505	1	338	336	335	135	134	132	135	134	132	(581L, 398L, 585L, 402L)	(582.6363636363636, 399.54545454545456)	0.49793	3.74241	1	0.6875	380	0.321751	9.65685
9	366	1	SP	1	13	10	2	5	4	1704.92	0.647801	0.629162	0.608655	0.327141	0.2965	0.271119	1	382	380	379	120	118	117	120	118	117	(625L, 355L, 630L, 359L)	(627.0769230769231, 356.3076923076923)	0.503069	4.06843	1	0.65	407	-1.06876	11.0711
9	366	1	SP	1	28	10	2	7	5	1696.68	0.637088	0.615041	0.597244	0.40239	0.363967	0.336527	1	16	14	12	441	438	436	441	438	436	(632L, 722L, 639L, 727L)	(635.3214285714286, 723.9285714285714)	0.713324	5.97082	1	0.8	410	1.25325	17.6569
9	366	1	SP	1	22	10	2	7	5	1546.05	0.660396	0.644234	0.618306	0.32164	0.295626	0.272573	1	446	444	442	106	103	102	106	103	102	(783L, 288L, 790L, 293L)	(785.9545454545455, 289.6818181818182)	0.885782	5.29257	1	0.628571	519	1.14262	16.4853
9	366	1	SP	1	19	10	2	4	6	1484.47	0.64168	0.617131	0.590152	0.357091	0.31942	0.286962	1	510	507	505	55	52	50	55	52	50	(846L, 1242L, 850L, 1248L)	(847.5263157894736, 1244.6315789473683)	0.84288	4.91849	1	0.791667	551	0.401752	14.2426
9	366	1	SP	1	10	10	2	4	3	1475.2	0.63449	0.610259	0.580175	0.3274	0.296787	0.273559	1	478	477	476	85	84	83	85	84	83	(855L, 1213L, 859L, 1216L)	(856.8, 1214.0)	0.612372	3.56825	1	0.833333	557	-1.5708	8.82843
9	366	1	SP	1	28	10	2	6	6	1455.39	0.672816	0.653067	0.625839	0.363095	0.323091	0.286887	1	365	362	360	201	198	196	201	198	196	(874L, 368L, 880L, 374L)	(876.6071428571429, 370.60714285714283)	0.101015	5.97082	1	0.777778	572	0.785398	17.0711
9	366	1	SP	1	121	10	2	15	12	1428.57	0.622392	0.610508	0.587499	0.3609	0.334692	0.310402	2	21	16	10	551	544	539	551	544	539	(896L, 711L, 911L, 723L)	(903.4297520661157, 715.7603305785124)	0.75268	12.4122	1	0.672222	595	-1.1804	41.799
9	366	1	SP	1	16	10	2	4	5	1291.5	0.632033	0.609535	0.590108	0.339961	0.3123	0.294305	1	179	177	175	397	395	393	397	395	393	(1039L, 540L, 1043L, 545L)	(1040.5, 542.0)	0.57735	4.51352	1	0.8	691	0	11.6569
9	366	1	SP	1	13	10	2	4	4	1290.46	0.620286	0.597049	0.565375	0.337887	0.308764	0.281886	1	214	212	211	362	359	358	362	359	358	(1040L, 505L, 1044L, 509L)	(1041.5384615384614, 506.15384615384613)	0.50814	4.06843	1	0.8125	692	-1.33035	10.8284
9	366	1	SP	1	5	10	2	3	2	1289.2	0.685907	0.654095	0.630263	0.329522	0.307821	0.28726	0	568	567	567	5	4	4	5	4	4	(1042L, 1289L, 1045L, 1291L)	(1042.8, 1289.4)	0.816497	2.52313	1	0.833333	693	1.24905	5.20711
9	366	1	SP	1	46	10	2	8	8	1092.54	0.690423	0.666259	0.640494	0.386642	0.339315	0.297255	1	466	462	459	110	106	103	110	106	103	(1236L, 234L, 1244L, 242L)	(1239.4565217391305, 237.7608695652174)	0.585421	7.65304	1	0.71875	757	1.01134	23.3137
9	366	1	SP	1	21	10	2	4	6	1059.67	0.656378	0.633677	0.607807	0.355451	0.319654	0.29377	1	86	83	81	480	477	475	480	477	475	(1271L, 614L, 1275L, 620L)	(1272.3333333333333, 616.8095238095239)	0.772064	5.17088	1	0.875	776	-0.264037	14.8284
9	366	1	SP	1	48	10	2	9	7	986.688	0.653795	0.634717	0.606977	0.420946	0.366689	0.325088	1	89	86	83	449	445	441	449	445	441	(1341L, 606L, 1350L, 613L)	(1345.3125, 608.8333333333334)	0.752156	7.81764	1	0.761905	822	1.36344	24.4853
9	366	1	SP	1	15	10	2	5	5	983.133	0.633563	0.617393	0.593653	0.39495	0.359442	0.32535	1	117	114	113	431	429	428	431	429	428	(1347L, 810L, 1352L, 815L)	(1348.8666666666666, 812.2)	0.675669	4.37019	1	0.6	828	0.844643	12.0711
9	366	1	SP	1	23	10	2	6	5	980.783	0.648476	0.626787	0.590258	0.403285	0.361096	0.323911	1	313	311	309	236	233	231	236	233	231	(1349L, 381L, 1355L, 386L)	(1351.2173913043478, 382.9130434782609)	0.477631	5.41152	1	0.766667	829	1.20948	15.0711
9	366	1	SP	1	20	10	2	6	5	888.15	0.671995	0.64135	0.619836	0.281329	0.251713	0.222453	1	544	542	540	6	3	2	6	3	2	(1441L, 1231L, 1447L, 1236L)	(1443.85, 1233.4)	0.6869	5.04627	1	0.666667	874	1.14662	14.4853
9	366	1	SP	1	12	10	2	5	3	797.167	0.701149	0.670154	0.63256	0.268782	0.241454	0.213062	1	470	469	468	5	3	2	5	3	2	(1533L, 207L, 1538L, 210L)	(1534.8333333333333, 207.91666666666666)	0.795006	3.90882	1	0.8	898	-1.40644	10.2426
9	366	1	SP	1	16	10	2	5	4	759.25	0.65013	0.627126	0.59167	0.27614	0.247893	0.212435	1	499	497	496	5	3	2	5	3	2	(1571L, 1175L, 1576L, 1179L)	(1572.75, 1176.5625)	0.601704	4.51352	1	0.8	912	1.08227	12.2426
9	366	1	SP	1	21	10	2	5	5	743	0.673204	0.655137	0.621626	0.363604	0.313634	0.279352	1	426	424	422	15	12	10	15	12	10	(1587L, 246L, 1592L, 251L)	(1589.0, 247.85714285714286)	0.544315	5.17088	1	0.84	920	0.679851	14.2426
9	366	1	SP	1	40	10	2	7	8	717.425	0.673709	0.654037	0.632066	0.291603	0.268989	0.239051	1	418	414	411	9	5	3	9	5	3	(1612L, 252L, 1619L, 260L)	(1614.575, 255.775)	0.746598	7.1365	1	0.714286	935	-0.503199	21.8995
9	366	1	SP	1	26	10	2	6	6	714.654	0.649064	0.628379	0.603014	0.349686	0.316664	0.289599	1	101	98	96	205	202	200	205	202	200	(1615L, 570L, 1621L, 576L)	(1617.3461538461538, 572.6538461538462)	0.612029	5.75363	1	0.722222	937	-0.340869	17.0711
9	366	1	SP	1	23	10	2	6	6	706.304	0.654049	0.616413	0.581751	0.297988	0.261014	0.220212	1	470	467	465	7	4	2	7	4	2	(1623L, 1140L, 1629L, 1146L)	(1625.695652173913, 1142.9130434782608)	0.48406	5.41152	1	0.638889	939	-0.498915	18.6569
9	366	1	SP	1	57	10	2	10	7	648.947	0.642579	0.623119	0.60935	0.359295	0.328435	0.303245	1	131	128	125	133	129	125	133	129	125	(1678L, 535L, 1688L, 542L)	(1683.0526315789473, 537.8245614035088)	0.701809	8.51908	1	0.814286	956	-1.38667	26.4853
9	366	1	SP	1	43	10	2	8	7	631.535	0.660824	0.643378	0.620807	0.39208	0.347911	0.313565	1	312	308	306	60	56	53	60	56	53	(1697L, 973L, 1705L, 980L)	(1700.4651162790697, 975.9302325581396)	0.503578	7.39928	1	0.767857	961	1.46264	21.3137
9	366	1	SP	1	43	10	2	5	12	546.395	0.667917	0.650216	0.632717	0.374264	0.324279	0.291827	1	174	168	163	24	18	14	24	18	14	(1784L, 483L, 1789L, 495L)	(1785.6046511627908, 488.16279069767444)	0.941862	7.39928	1	0.716667	993	0.179804	27.0711
9	366	1	SP	1	26	10	2	5	8	477.692	0.658201	0.63262	0.611652	0.273705	0.245975	0.220589	1	117	113	110	10	6	2	10	6	2	(1852L, 531L, 1857L, 539L)	(1854.3076923076924, 534.6153846153846)	0.891275	5.75363	1	0.65	1007	0.205113	21.8995
9	366	1	SP	1	54	10	2	7	13	467.833	0.700432	0.67474	0.636979	0.325812	0.290295	0.251665	1	105	97	93	14	9	5	14	9	5	(1862L, 542L, 1869L, 555L)	(1864.1666666666667, 549.2222222222222)	0.890444	8.29186	1	0.593407	1011	-0.245315	31.5563
9	366	1	SP	1	23	10	2	5	6	420.261	0.653799	0.624071	0.599509	0.361201	0.304571	0.247418	1	94	91	89	8	5	3	8	5	3	(1910L, 733L, 1915L, 739L)	(1911.7391304347825, 735.9130434782609)	0.52378	5.41152	1	0.766667	1017	-0.108647	15.6569
9	366	1	SP	1	65	10	2	22	4	352.969	0.683635	0.642159	0.613327	0.283489	0.248217	0.217798	1	68	64	62	6	4	2	6	4	2	(1969L, 564L, 1991L, 568L)	(1979.0307692307692, 565.4307692307692)	0.982188	9.09728	1	0.738636	1025	-1.51763	41.864
9	366	1	SP	1	779	10	3	104	20	111.434	0.587417	0.562061	0.54163	0.420321	0.358061	0.325554	2	32	23	14	25	16	11	25	16	11	(2161L, 618L, 2265L, 638L)	(2220.566110397946, 627.4569961489088)	0.995247	31.4937	1	0.374519	1041	1.47136	253.196
9	366	1	SP	1	2	12	2	2	2	2179.5	0.758688	0.731155	0.703621	0.198091	0.190533	0.182975	0	113	113	113	2	2	2	2	2	2	(152L, 833L, 154L, 835L)	(152.5, 833.5)	1	1.59577	1	0.5	21	-0.785398	0
9	366	1	SP	1	3	12	2	2	2	1016.33	0.692479	0.669628	0.626419	0.131469	0.124386	0.120215	0	558	557	557	2	1	1	2	1	1	(1315L, 138L, 1317L, 140L)	(1315.6666666666667, 138.33333333333334)	0.816497	1.95441	1	0.75	809	-0.785398	3.41421
9	366	1	SP	1	6	24	2	3	3	2184.17	0.65556	0.649133	0.644178	0.320274	0.309661	0.302006	0	30	28	27	14	12	12	14	12	12	(147L, 747L, 150L, 750L)	(147.83333333333334, 748.1666666666666)	0.6742	2.76395	1	0.666667	14	0.785398	6.24264
9	366	1	SP	1	8	24	2	3	3	2182.88	0.640709	0.633503	0.610749	0.320472	0.29666	0.277878	0	19	18	17	14	13	12	14	13	12	(148L, 698L, 151L, 701L)	(149.125, 699.125)	0.612372	3.19154	1	0.888889	15	0.785398	7.41421
9	366	1	SP	1	14	24	2	5	4	2179.21	0.656875	0.647442	0.638241	0.299991	0.289224	0.280181	1	52	50	49	17	14	13	17	14	13	(151L, 769L, 156L, 773L)	(152.78571428571428, 770.7857142857143)	0.751239	4.22201	1	0.7	19	1.19661	12.4497
9	366	1	SP	1	1	24	1	1	1	2096	0.742877	0.742877	0.742877	0.223097	0.223097	0.223097	0	228	228	228	2	2	2	2	2	2	(236L, 494L, 237L, 495L)	(236.0, 494.0)	0	1.12838	1	1	100	0.785398	0
9	366	1	SP	1	3	24	2	2	3	2092.33	0.725984	0.704343	0.691655	0.362339	0.353639	0.340314	0	261	260	259	3	2	2	3	2	2	(239L, 982L, 241L, 985L)	(239.66666666666666, 983.0)	0.973723	1.95441	1	0.5	103	-0.491397	1.20711
9	366	1	SP	1	3	24	2	2	2	1539.67	0.684803	0.676775	0.670638	0.33132	0.325611	0.318419	0	411	410	410	139	138	138	139	138	138	(792L, 323L, 794L, 325L)	(792.3333333333334, 323.6666666666667)	0.816497	1.95441	1	0.75	525	-0.785398	3.41421
9	366	1	SP	1	6	24	2	3	3	1485.33	0.672655	0.668008	0.664612	0.321969	0.317272	0.313014	0	153	151	151	408	407	406	408	407	406	(846L, 886L, 849L, 889L)	(846.6666666666666, 886.6666666666666)	0.816497	2.76395	1	0.666667	550	0.785398	5.41421
9	366	1	SP	1	12	24	2	4	4	1465.25	0.654281	0.638171	0.618568	0.314285	0.291428	0.266559	1	377	375	373	187	185	184	187	185	184	(865L, 357L, 869L, 361L)	(866.75, 358.5833333333333)	0.646162	3.90882	1	0.75	566	-0.559672	10.2426
9	366	1	SP	1	17	24	2	6	4	1458.35	0.705428	0.698343	0.687864	0.394807	0.389781	0.380621	1	121	119	118	442	440	439	442	440	439	(871L, 855L, 877L, 859L)	(873.6470588235294, 856.4705882352941)	0.841621	4.65243	1	0.708333	570	1.02431	13.4497
9	366	1	SP	1	5	24	2	3	2	1428.2	0.687707	0.683649	0.67914	0.390134	0.380765	0.37359	0	82	81	81	478	477	477	478	477	477	(903L, 816L, 906L, 818L)	(903.8, 816.4)	0.816497	2.52313	1	0.833333	600	1.24905	5.20711
9	366	1	SP	1	26	24	2	6	6	1411.69	0.658168	0.651634	0.631478	0.35859	0.337319	0.320115	1	74	71	69	492	489	487	492	489	487	(918L, 801L, 924L, 807L)	(920.3076923076923, 803.6538461538462)	0.498117	5.75363	1	0.722222	618	-0.419913	17.0711
9	366	1	SP	1	20	24	2	5	6	1397.8	0.66903	0.662081	0.653363	0.35909	0.344377	0.331276	1	82	79	77	484	481	479	484	481	479	(932L, 808L, 937L, 814L)	(934.2, 810.45)	0.513617	5.04627	1	0.666667	629	-0.34514	14.4853
9	366	1	SP	1	16	24	2	5	5	1389.06	0.696562	0.688321	0.681366	0.384386	0.371353	0.3576	1	218	215	214	347	345	343	347	345	343	(941L, 945L, 946L, 950L)	(942.9375, 946.625)	0.38149	4.51352	1	0.64	639	-0.662909	12.864
9	366	1	SP	1	7	24	2	3	3	1353	0.662218	0.65457	0.642871	0.29619	0.291008	0.286636	0	97	96	95	468	467	466	468	467	466	(978L, 821L, 981L, 824L)	(979.0, 822.0)	0.816497	2.98541	1	0.777778	653	-0.785398	6.82843
9	366	1	SP	1	4	24	2	3	2	1348	0.686676	0.682765	0.677624	0.381869	0.379073	0.376539	0	203	202	202	361	360	360	361	360	360	(983L, 928L, 986L, 930L)	(984.0, 928.5)	0.924176	2.25676	1	0.666667	658	1.01722	4.41421
9	366	1	SP	1	6	24	2	2	4	1329.33	0.680912	0.677781	0.67489	0.377671	0.370442	0.365414	0	179	177	176	389	387	386	389	387	386	(1002L, 900L, 1004L, 904L)	(1002.6666666666666, 901.5)	0.870388	2.76395	1	0.75	673	-1.33e-17	6.41421
9	366	1	SP	1	42	24	2	5	10	1326.95	0.673621	0.666975	0.6578	0.362832	0.348238	0.330973	1	133	128	124	442	437	433	442	437	433	(1003L, 847L, 1008L, 857L)	(1005.047619047619, 851.452380952381)	0.876389	7.31273	1	0.84	675	-0.0415341	25.0711
9	366	1	SP	1	4	24	2	2	3	1278.75	0.66077	0.65493	0.65007	0.301012	0.290696	0.282505	0	553	552	551	22	21	20	22	21	20	(1053L, 1272L, 1055L, 1275L)	(1053.25, 1273.0)	0.790569	2.25676	1	0.666667	699	0	4.62132
9	366	1	SP	1	14	24	2	4	5	986.357	0.649567	0.639745	0.631956	0.362605	0.353064	0.34372	1	162	159	158	389	387	385	389	387	385	(1344L, 856L, 1348L, 861L)	(1345.642857142857, 857.7857142857143)	0.629289	4.22201	1	0.7	823	-0.425121	11.0711
9	366	1	SP	1	77	24	2	9	13	750.442	0.702416	0.692879	0.675749	0.394107	0.366753	0.349509	1	394	387	382	54	47	42	54	47	42	(1578L, 279L, 1587L, 292L)	(1581.5584415584415, 285.038961038961)	0.783335	9.90149	1	0.65812	916	0.42223	32.9706
9	366	1	SP	1	8	24	2	3	4	753.125	0.672199	0.665702	0.659186	0.288844	0.281373	0.275744	0	368	365	364	69	68	67	69	68	67	(1578L, 306L, 1581L, 310L)	(1578.875, 307.75)	0.884338	3.19154	1	0.666667	917	-0.617061	8.24264
9	366	1	SP	1	24	24	2	7	6	728	0.703189	0.693385	0.672116	0.383619	0.36337	0.337046	1	409	406	404	21	18	16	21	18	16	(1601L, 262L, 1608L, 268L)	(1604.0, 264.3333333333333)	0.662408	5.52791	1	0.571429	929	1.39141	17.3137
9	366	1	SP	1	4	24	2	3	2	577	0.691475	0.686904	0.681024	0.362025	0.353176	0.34661	0	300	299	299	16	14	13	16	14	13	(1754L, 962L, 1757L, 964L)	(1755.0, 962.5)	0.924176	2.25676	1	0.666667	981	-1.01722	4.41421
9	366	1	SP	1	1	24	1	1	1	571	0.674072	0.674072	0.674072	0.314358	0.314358	0.314358	0	310	310	310	5	5	5	5	5	5	(1761L, 972L, 1762L, 973L)	(1761.0, 972.0)	0	1.12838	1	1	984	0.785398	0
9	366	1	SP	1	4	24	2	2	3	557.25	0.665807	0.659918	0.65301	0.368718	0.360277	0.354502	0	107	106	105	84	83	83	84	83	83	(1774L, 765L, 1776L, 768L)	(1774.75, 766.0)	0.790569	2.25676	1	0.666667	989	0	4.62132
9	366	1	SP	1	5	24	2	3	3	483	0.647241	0.638706	0.629296	0.348228	0.330826	0.318752	0	87	86	85	31	30	29	31	30	29	(1848L, 562L, 1851L, 565L)	(1849.0, 563.0)	0	2.52313	1	0.555556	1006	0.785398	5.65685
9	366	1	SP	1	79	26	2	8	17	2191.16	0.784952	0.696726	0.649301	0.550647	0.454211	0.364461	1	48	39	32	9	5	2	9	5	2	(138L, 750L, 146L, 767L)	(140.83544303797467, 757.6708860759494)	0.905556	10.0293	1	0.580882	4	-0.000704207	37.935
9	366	1	SP	1	73	26	2	8	14	2183.63	0.767995	0.690716	0.64898	0.590861	0.490097	0.368152	1	92	85	79	9	5	2	9	5	2	(145L, 799L, 153L, 813L)	(148.36986301369862, 805.1095890410959)	0.858963	9.64088	1	0.651786	12	-0.229734	33.5563
9	366	1	SP	1	55	26	2	14	17	2079.87	0.755506	0.695078	0.62822	0.503127	0.389855	0.316914	1	282	273	266	5	3	2	5	3	2	(246L, 990L, 260L, 1007L)	(252.12727272727273, 997.0545454545454)	0.987074	8.36828	1	0.231092	108	-0.643933	41.3848
9	366	1	SP	1	62	26	2	10	8	1779.39	0.76226	0.689003	0.603009	0.558504	0.449165	0.357036	1	473	469	466	10	5	2	10	5	2	(548L, 262L, 558L, 270L)	(552.6129032258065, 265.43548387096774)	0.726612	8.88487	1	0.775	355	1.27426	27.8995
9	366	1	SP	1	193	26	2	18	15	1581.37	0.678892	0.660926	0.638069	0.583521	0.500549	0.422401	2	358	350	344	194	186	180	194	186	180	(742L, 1081L, 760L, 1096L)	(750.6321243523316, 1087.8549222797928)	0.525465	15.6759	1	0.714815	486	-1.25352	50.8701
9	366	1	SP	1	151	26	2	14	14	1532.95	0.720112	0.695214	0.661248	0.640608	0.498857	0.427857	2	426	419	413	137	130	124	137	130	124	(793L, 308L, 807L, 322L)	(799.0529801324503, 314.7880794701987)	0.470029	13.8658	1	0.770408	527	0.896603	44.9706
9	366	1	SP	1	181	26	2	16	16	1020.57	0.700781	0.678647	0.658138	0.696004	0.572855	0.471105	2	384	376	369	187	179	172	187	179	172	(1304L, 313L, 1320L, 329L)	(1311.4309392265193, 320.3867403314917)	0.205429	15.1808	1	0.707031	800	-0.880323	48.2843
9	366	1	SP	1	354	26	3	21	22	995.624	0.677497	0.666282	0.65538	0.680643	0.569108	0.493962	2	53	43	32	495	485	475	495	485	475	(1326L, 730L, 1347L, 752L)	(1336.3757062146892, 741.3502824858757)	0.486115	21.2303	1	0.766234	812	0.635241	69.1127
9	366	1	SP	1	350	26	3	24	22	959.14	0.688105	0.675698	0.659774	0.754514	0.636844	0.549795	2	164	153	144	394	385	377	394	385	377	(1362L, 839L, 1386L, 861L)	(1372.86, 849.2514285714286)	0.823078	21.11	1	0.662879	837	0.842063	72.1838
9	366	1	SP	1	78	26	2	9	12	475.923	0.688059	0.662423	0.630625	0.531585	0.429904	0.366061	1	91	85	79	30	25	21	30	25	21	(1852L, 558L, 1861L, 570L)	(1856.076923076923, 563.025641025641)	0.819546	9.96557	1	0.722222	1008	-0.484866	33.3137
9	366	1	SP	1	61	26	2	9	9	399.082	0.688536	0.656012	0.631349	0.592281	0.494863	0.394658	1	76	71	68	12	7	4	12	7	4	(1929L, 562L, 1938L, 571L)	(1932.9180327868853, 566.016393442623)	0.515337	8.81292	1	0.753086	1020	1.02058	26.7279
9	366	1	SP	1	25	27	2	5	7	2193.12	0.700842	0.631233	0.584702	0.191562	0.172018	0.146396	1	24	21	18	5	2	1	5	2	1	(137L, 691L, 142L, 698L)	(138.88, 694.28)	0.766195	5.6419	1	0.714286	2	0.00344822	17.0711
9	366	1	SP	1	8	27	2	3	4	2189.75	0.691593	0.642391	0.601515	0.175345	0.164914	0.150311	0	40	38	37	3	2	2	3	2	2	(141L, 676L, 144L, 680L)	(142.25, 677.375)	0.81241	3.19154	1	0.666667	7	0.33737	7.03553
9	366	1	SP	1	2	27	2	2	1	2187.5	0.754702	0.715917	0.677132	0.179735	0.173737	0.16774	0	54	54	54	2	2	2	2	2	2	(144L, 662L, 146L, 663L)	(144.5, 662.0)	1	1.59577	1	1	10	-1.5708	0
9	366	1	SP	1	7	27	2	3	3	2187.29	0.724314	0.663651	0.607991	0.210432	0.199736	0.182634	0	50	49	48	4	2	2	4	2	2	(144L, 666L, 147L, 669L)	(144.71428571428572, 667.0)	0.377964	2.98541	1	0.777778	11	0	6.82843
9	366	1	SP	1	38	27	2	6	16	2168.79	0.706762	0.63542	0.586252	0.239287	0.215673	0.190112	1	142	135	127	5	2	2	5	2	2	(161L, 848L, 167L, 864L)	(163.21052631578948, 856.0)	0.985827	6.9558	1	0.395833	28	-0.264763	28.864
9	366	1	SP	1	4	27	2	3	2	2156	0.673432	0.633626	0.60071	0.17631	0.161556	0.142697	0	167	166	166	2	1	1	2	1	1	(175L, 887L, 178L, 889L)	(176.0, 887.75)	0.790569	2.25676	1	0.666667	45	-1.5708	4.62132
9	366	1	SP	1	11	27	2	4	4	2135.36	0.700013	0.629058	0.586042	0.174944	0.158486	0.132618	1	204	202	201	4	2	1	4	2	1	(195L, 923L, 199L, 927L)	(196.63636363636363, 924.4545454545455)	0.49793	3.74241	1	0.6875	68	-0.321751	9.65685
9	366	1	SP	1	3	27	2	2	2	2097.67	0.766866	0.731967	0.700003	0.240534	0.237303	0.235496	0	226	225	224	3	2	2	3	2	2	(234L, 496L, 236L, 498L)	(234.33333333333334, 496.3333333333333)	0.816497	1.95441	1	0.75	99	0.785398	3.41421
9	366	1	SP	1	124	27	2	20	18	2025.65	0.702849	0.628626	0.588214	0.261263	0.233656	0.193163	2	326	317	309	9	4	2	9	4	2	(294L, 1035L, 314L, 1053L)	(306.3467741935484, 1043.8629032258063)	0.932372	12.5651	1	0.344444	152	-0.880249	58.9056
9	366	1	SP	1	11	27	2	4	4	1994.82	0.681406	0.623938	0.582506	0.18336	0.171702	0.156908	1	325	323	322	5	3	2	5	3	2	(336L, 400L, 340L, 404L)	(337.1818181818182, 401.1818181818182)	0.26968	3.74241	1	0.6875	193	0.785398	9.65685
9	366	1	SP	1	14	27	2	5	4	1979.79	0.653963	0.601855	0.554987	0.195945	0.180221	0.164461	1	337	335	334	5	2	2	5	2	2	(350L, 389L, 355L, 393L)	(352.2142857142857, 390.5)	0.751255	4.22201	1	0.7	203	0.893568	11.6569
9	366	1	SP	1	8	27	2	3	3	1955.12	0.703687	0.630262	0.586228	0.174026	0.157129	0.138966	0	373	372	371	3	2	1	3	2	1	(376L, 1105L, 379L, 1108L)	(376.875, 1106.125)	0.612372	3.19154	1	0.888889	231	-0.785398	7.41421
9	366	1	SP	1	36	27	2	6	10	1944	0.70679	0.636613	0.595857	0.26018	0.232181	0.207021	1	369	363	360	10	5	2	10	5	2	(385L, 359L, 391L, 369L)	(388.0, 364.30555555555554)	0.89615	6.77028	1	0.6	238	0.183878	25.6924
9	366	1	SP	1	6	27	2	3	3	1914.17	0.737697	0.698136	0.646591	0.223878	0.210371	0.183859	0	400	398	398	2	1	1	2	1	1	(417L, 1137L, 420L, 1140L)	(417.8333333333333, 1137.8333333333333)	0.6742	2.76395	1	0.666667	266	-0.785398	6.24264
9	366	1	SP	1	7	27	2	3	3	1886.86	0.701415	0.653973	0.61547	0.178331	0.1698	0.157402	0	414	412	411	3	2	1	3	2	1	(444L, 321L, 447L, 324L)	(445.14285714285717, 322.2857142857143)	0.723885	2.98541	1	0.777778	287	1.03895	6.20711
9	366	1	SP	1	9	27	2	4	3	1856.67	0.740538	0.682669	0.631156	0.184245	0.172592	0.158605	0	435	433	433	3	2	1	3	2	1	(474L, 303L, 478L, 306L)	(475.3333333333333, 304.1111111111111)	0.694588	3.38514	1	0.75	314	1.21648	8.24264
9	366	1	SP	1	6	27	2	3	3	1813.17	0.64365	0.586466	0.556111	0.171678	0.164954	0.155478	0	456	454	454	3	2	1	3	2	1	(518L, 1192L, 521L, 1195L)	(518.8333333333334, 1192.8333333333333)	0.6742	2.76395	1	0.666667	346	-0.785398	6.24264
9	366	1	SP	1	11	27	2	5	3	1793	0.723215	0.656436	0.60922	0.274106	0.24425	0.223652	1	464	463	462	4	2	1	4	2	1	(537L, 1200L, 542L, 1203L)	(539.0, 1201.0)	0.790569	3.74241	1	0.733333	351	-1.10715	8.41421
9	366	1	SP	1	11	27	2	5	3	1721	0.681305	0.643588	0.601241	0.195286	0.177667	0.160159	1	502	501	500	5	3	2	5	3	2	(609L, 235L, 614L, 238L)	(611.0, 236.0)	0.755929	3.74241	1	0.733333	397	-1.5708	9.65685
9	366	1	SP	1	18	27	2	6	5	1706.22	0.702513	0.650465	0.609332	0.257756	0.232792	0.209856	1	510	508	506	5	2	2	5	2	2	(623L, 227L, 629L, 232L)	(625.7777777777778, 228.72222222222223)	0.838199	4.78731	1	0.6	404	1.02234	14.6569
9	366	1	SP	1	8	27	2	4	3	1662.62	0.756497	0.716978	0.674015	0.189585	0.180178	0.158998	0	530	528	528	3	2	1	3	2	1	(668L, 207L, 672L, 210L)	(669.375, 208.25)	0.81241	3.19154	1	0.666667	435	1.23343	7.03553
9	366	1	SP	1	6	27	2	3	3	1653.33	0.727614	0.692069	0.650545	0.144341	0.134331	0.125748	0	532	531	530	2	1	1	2	1	1	(678L, 205L, 681L, 208L)	(678.6666666666666, 205.66666666666666)	0.816497	2.76395	1	0.666667	446	0.785398	5.41421
9	366	1	SP	1	10	27	2	3	5	1590	0.684893	0.625477	0.596152	0.173367	0.157424	0.14011	1	546	544	542	4	2	1	4	2	1	(741L, 1280L, 744L, 1285L)	(742.0, 1282.2)	0.911815	3.56825	1	0.666667	485	-0.448028	9.03553
9	366	1	SP	1	9	27	2	4	4	1554.67	0.68294	0.648919	0.604306	0.182869	0.174761	0.162917	0	554	552	551	4	2	2	4	2	2	(776L, 1288L, 780L, 1292L)	(777.3333333333334, 1289.5555555555557)	0.720941	3.38514	1	0.5625	515	-0.967388	7.86396
9	366	1	SP	1	28	27	2	10	6	1506.61	0.667372	0.612807	0.578338	0.238423	0.214621	0.183809	1	558	555	554	7	4	2	7	4	2	(821L, 1289L, 831L, 1295L)	(825.3928571428571, 1291.0)	0.937437	5.97082	1	0.466667	541	1.24906	22.7279
9	366	1	SP	1	20	27	2	6	4	1285.7	0.678619	0.632491	0.595318	0.200878	0.186828	0.16907	1	573	570	569	5	3	2	5	3	2	(1044L, 140L, 1050L, 144L)	(1046.3, 141.45)	0.77612	5.04627	1	0.833333	694	1.26911	14.0355
9	366	1	SP	1	13	27	2	4	4	1199.38	0.677389	0.620468	0.578606	0.159156	0.147076	0.132584	1	575	573	572	4	2	1	4	2	1	(1131L, 128L, 1135L, 132L)	(1132.6153846153845, 129.3846153846154)	0.523557	4.06843	1	0.8125	728	0.785398	10.2426
9	366	1	SP	1	13	27	2	4	4	1185.38	0.665626	0.621259	0.585326	0.200695	0.187417	0.173391	1	572	570	569	5	3	2	5	3	2	(1145L, 130L, 1149L, 134L)	(1146.6153846153845, 131.15384615384616)	0.650642	4.06843	1	0.8125	730	-1.17106	11.2071
9	366	1	SP	1	12	27	2	4	3	1183.5	0.727783	0.671524	0.634979	0.253042	0.226208	0.204055	1	575	573	572	4	3	2	4	3	2	(1147L, 1286L, 1151L, 1289L)	(1148.5, 1287.0)	0.68313	3.90882	1	1	731	-1.5708	10
9	366	1	SP	1	14	27	2	4	4	1031.29	0.682825	0.650723	0.60931	0.229458	0.205466	0.181503	1	559	557	556	5	3	2	5	3	2	(1299L, 138L, 1303L, 142L)	(1300.7142857142858, 139.5)	0.203653	4.22201	1	0.875	793	-1.73e-16	10.8284
9	366	1	SP	1	23	27	2	8	4	955.609	0.71212	0.656106	0.599259	0.151254	0.142947	0.127404	1	543	541	539	4	2	1	4	2	1	(1373L, 148L, 1381L, 152L)	(1376.391304347826, 149.17391304347825)	0.933581	5.41152	1	0.71875	844	-1.44222	17.4142
9	366	1	SP	1	9	27	2	4	3	941.333	0.674854	0.629311	0.589715	0.160507	0.14746	0.130799	0	537	536	535	3	2	1	3	2	1	(1389L, 152L, 1393L, 155L)	(1390.6666666666667, 152.88888888888889)	0.694588	3.38514	1	0.75	852	1.21648	8.24264
9	366	1	SP	1	8	27	2	3	3	843.125	0.726757	0.664393	0.623938	0.180328	0.173565	0.161299	0	499	498	497	4	2	1	4	2	1	(1488L, 182L, 1491L, 185L)	(1488.875, 182.875)	0.612372	3.19154	1	0.888889	887	0.785398	7.41421
9	366	1	SP	1	4	28	2	2	3	1461.75	0.699608	0.696403	0.692903	0.447163	0.441772	0.437686	0	142	141	140	420	419	418	420	419	418	(870L, 877L, 872L, 880L)	(870.25, 878.0)	0.790569	2.25676	1	0.666667	569	0	4.62132
9	366	1	SP	1	156	28	2	19	17	1448.95	0.706219	0.6937	0.679521	0.471145	0.448438	0.427115	2	193	184	177	383	374	366	383	374	366	(875L, 914L, 894L, 931L)	(883.0512820512821, 921.9871794871794)	0.89903	14.0935	1	0.482972	574	-1.06119	58.5269
9	366	1	SP	1	1	28	1	1	1	1456	0.700729	0.700729	0.700729	0.472094	0.472094	0.472094	0	163	163	163	397	397	397	397	397	397	(876L, 900L, 877L, 901L)	(876.0, 900.0)	0	1.12838	1	1	576	0.785398	0
9	366	1	SP	1	3	28	2	2	2	1451.67	0.708931	0.707583	0.705982	0.458603	0.456438	0.454869	0	130	129	129	431	430	430	431	430	430	(880L, 866L, 882L, 868L)	(880.3333333333334, 866.3333333333334)	0.816497	1.95441	1	0.75	580	0.785398	3.41421
9	366	1	SP	1	8	28	2	4	3	1443.38	0.702089	0.698257	0.691159	0.509866	0.503676	0.497446	0	174	172	172	387	386	385	387	386	385	(887L, 909L, 891L, 912L)	(888.625, 909.75)	0.81241	3.19154	1	0.666667	584	1.23343	7.03553
9	366	1	SP	1	4	28	2	3	2	1440	0.702858	0.701968	0.700677	0.497379	0.49542	0.491676	0	128	127	127	432	431	431	432	431	431	(891L, 864L, 894L, 866L)	(892.0, 864.25)	0.790569	2.25676	1	0.666667	588	-1.5708	4.62132
9	366	1	SP	1	88	28	2	13	10	1433.8	0.712279	0.69994	0.691	0.504622	0.471646	0.442014	1	110	105	101	458	453	449	458	453	449	(892L, 837L, 905L, 847L)	(898.2045454545455, 841.4090909090909)	0.651149	10.5851	1	0.676923	591	-1.34314	34.1777
9	366	1	SP	1	10	28	2	4	4	1437.5	0.69917	0.695975	0.690577	0.549649	0.543959	0.539755	1	162	159	158	401	399	397	401	399	397	(893L, 895L, 897L, 899L)	(894.5, 896.7)	0.816921	3.56825	1	0.625	592	-0.915699	8.44975
9	366	1	SP	1	1	28	1	1	1	1432	0.704336	0.704336	0.704336	0.502865	0.502865	0.502865	0	185	185	185	374	374	374	374	374	374	(900L, 921L, 901L, 922L)	(900.0, 921.0)	0	1.12838	1	1	597	0.785398	0
9	366	1	SP	1	17	28	2	5	6	1426.41	0.699532	0.693203	0.687125	0.597707	0.591994	0.584276	1	136	133	131	428	425	423	428	425	423	(903L, 866L, 908L, 872L)	(905.5882352941177, 868.4705882352941)	0.482797	4.65243	1	0.566667	601	-0.20012	13.4853
9	366	1	SP	1	3	28	2	2	2	1425.67	0.700104	0.698801	0.697315	0.606269	0.602004	0.598762	0	158	157	157	402	401	401	402	401	401	(906L, 892L, 908L, 894L)	(906.3333333333334, 892.6666666666666)	0.816497	1.95441	1	0.75	608	-0.785398	3.41421
9	366	1	SP	1	2	28	2	2	1	1421.5	0.702109	0.701927	0.701746	0.62936	0.627094	0.624828	0	152	152	152	408	408	408	408	408	408	(910L, 886L, 912L, 887L)	(910.5, 886.0)	1	1.59577	1	1	610	-1.5708	0
9	366	1	SP	1	2	28	2	1	2	1410	0.701238	0.700742	0.700245	0.53734	0.536294	0.535248	0	193	192	192	368	367	367	368	367	367	(922L, 925L, 923L, 927L)	(922.0, 925.5)	1	1.59577	1	1	622	0	0
9	366	1	SP	1	16	28	2	6	4	1401.5	0.696552	0.693054	0.687737	0.622005	0.614364	0.606693	1	119	117	115	445	443	442	445	443	442	(928L, 847L, 934L, 851L)	(930.5, 848.5625)	0.798517	4.51352	1	0.666667	626	1.02892	12.864
9	366	1	SP	1	13	28	2	6	4	1396.69	0.70462	0.699328	0.692853	0.58885	0.570618	0.555647	1	194	192	191	370	368	367	370	368	367	(932L, 922L, 938L, 926L)	(935.3076923076923, 923.3846153846154)	0.84235	4.06843	1	0.541667	630	-1.25537	10.4497
9	366	1	SP	1	7	28	2	4	2	1393.29	0.699835	0.694727	0.689181	0.609178	0.605541	0.601163	0	115	114	114	447	446	446	447	446	446	(937L, 845L, 941L, 847L)	(938.7142857142857, 845.4285714285714)	0.888666	2.98541	1	0.875	633	-1.42507	7.20711
9	366	1	SP	1	1	28	1	1	1	1395	0.697382	0.697382	0.697382	0.610546	0.610546	0.610546	0	123	123	123	438	438	438	438	438	438	(937L, 854L, 938L, 855L)	(937.0, 854.0)	0	1.12838	1	1	634	0.785398	0
9	366	1	SP	1	9	28	2	4	3	1391.89	0.692934	0.690511	0.686981	0.427542	0.421814	0.41773	0	94	93	92	470	468	468	470	468	468	(939L, 822L, 943L, 825L)	(940.1111111111111, 823.1111111111111)	0.694413	3.38514	1	0.75	635	-1.36168	8.41421
9	366	1	SP	1	64	28	2	9	10	1379.23	0.702331	0.691658	0.679319	0.481279	0.457684	0.426892	1	102	97	93	469	464	460	469	464	460	(949L, 822L, 958L, 832L)	(952.765625, 826.78125)	0.610541	9.02703	1	0.711111	643	-0.56596	28.1421
9	366	1	SP	1	23	28	2	6	5	1359.43	0.70396	0.696038	0.684982	0.418004	0.403496	0.385646	1	106	103	102	460	458	456	460	458	456	(970L, 829L, 976L, 834L)	(972.5652173913044, 830.9130434782609)	0.603074	5.41152	1	0.766667	651	-1.05718	15.0711
9	366	1	SP	1	8	28	2	3	4	1354	0.696322	0.694447	0.690021	0.534096	0.530984	0.525196	0	157	155	154	408	406	405	408	406	405	(977L, 881L, 980L, 885L)	(978.0, 882.5)	0.57735	3.19154	1	0.666667	652	0	7.65685
9	366	1	SP	1	5	28	2	3	3	1344	0.704552	0.701663	0.696715	0.461372	0.45833	0.452672	0	140	139	138	426	425	424	426	425	424	(987L, 863L, 990L, 866L)	(988.0, 864.0)	0	2.52313	1	0.555556	663	0.785398	5.65685
9	366	1	SP	1	14	28	2	4	5	1343.14	0.700807	0.69731	0.690103	0.457821	0.453378	0.444739	1	151	149	147	417	415	413	417	415	413	(987L, 872L, 991L, 877L)	(988.8571428571429, 874.0)	0.746672	4.22201	1	0.7	664	-0.330522	11.6569
9	366	1	SP	1	22	28	2	5	7	1340.95	0.692502	0.687071	0.679572	0.452845	0.444765	0.433913	1	188	185	182	382	378	376	382	378	376	(989L, 907L, 994L, 914L)	(991.0454545454545, 910.2727272727273)	0.679796	5.29257	1	0.628571	665	0.126061	16.4853
9	366	1	SP	1	5	28	2	3	3	1333	0.682147	0.679881	0.675659	0.40017	0.39389	0.387842	0	155	154	153	412	411	410	412	411	410	(998L, 877L, 1001L, 880L)	(999.0, 878.0)	0	2.52313	1	0.555556	671	0.785398	5.65685
9	366	1	SP	1	3	28	2	2	2	1029.67	0.70066	0.697915	0.695012	0.434857	0.422723	0.413862	0	382	381	381	178	177	177	178	177	177	(1302L, 316L, 1304L, 318L)	(1302.3333333333333, 316.3333333333333)	0.816497	1.95441	1	0.75	797	0.785398	3.41421
9	366	1	SP	1	5	28	2	2	3	985.4	0.670449	0.666906	0.663424	0.467614	0.454105	0.437812	0	53	52	51	473	472	472	473	472	472	(1346L, 748L, 1348L, 751L)	(1346.6, 749.2)	0.816497	2.52313	1	0.833333	827	0.321751	5.20711
9	366	1	SP	1	2	28	2	2	2	966.5	0.678154	0.677546	0.676939	0.533347	0.526078	0.518808	0	167	166	166	377	376	376	377	376	376	(1365L, 862L, 1367L, 864L)	(1365.5, 862.5)	1	1.59577	1	0.5	840	-0.785398	0
9	366	1	SP	1	10	28	2	4	4	736.3	0.704829	0.697054	0.688811	0.468765	0.462251	0.449661	1	378	376	375	50	48	47	50	48	47	(1594L, 294L, 1598L, 298L)	(1595.7, 295.3)	0.616441	3.56825	1	0.625	924	-0.785398	9.07107
9	366	1	SP	1	28	28	2	5	8	732.321	0.702791	0.695238	0.676184	0.542726	0.52894	0.504809	1	389	385	382	42	39	37	42	39	37	(1598L, 283L, 1603L, 291L)	(1599.6785714285713, 286.64285714285717)	0.869061	5.97082	1	0.7	925	-0.352641	18.4853
9	366	1	SP	1	3	28	2	2	2	723.667	0.705052	0.701984	0.697718	0.511607	0.506749	0.499426	0	397	396	396	25	24	23	25	24	23	(1608L, 274L, 1610L, 276L)	(1608.3333333333333, 274.3333333333333)	0.816497	1.95441	1	0.75	932	0.785398	3.41421
9	366	1	SP	1	16	28	2	5	4	718	0.713402	0.70368	0.691963	0.517648	0.496262	0.473239	1	402	400	399	19	16	15	19	16	15	(1612L, 268L, 1617L, 272L)	(1614.0, 269.5)	0.57735	4.51352	1	0.8	936	-1.5708	11.6569
9	366	1	SP	1	8	28	2	4	3	696.75	0.701509	0.695657	0.690224	0.405827	0.39876	0.391506	0	348	346	346	42	40	38	42	40	38	(1634L, 321L, 1638L, 324L)	(1635.25, 321.875)	0.884338	3.19154	1	0.666667	944	0.953736	8.24264
9	366	1	SP	1	24	28	2	5	6	692.042	0.703373	0.695037	0.687071	0.484211	0.464551	0.444187	1	357	354	352	34	31	29	34	31	29	(1638L, 311L, 1643L, 317L)	(1639.9583333333333, 313.7083333333333)	0.708199	5.52791	1	0.8	945	0.487797	15.6569
9	366	1	SP	1	13	28	2	4	4	688.385	0.710705	0.705385	0.700277	0.517267	0.483506	0.45228	1	377	375	374	15	13	12	15	13	12	(1642L, 291L, 1646L, 295L)	(1643.6153846153845, 292.61538461538464)	0.523557	4.06843	1	0.8125	947	-0.785398	10.2426
9	366	1	SP	1	9	28	2	4	4	596.778	0.715221	0.709748	0.703642	0.420068	0.41282	0.403923	0	339	337	336	14	12	11	14	12	11	(1734L, 1001L, 1738L, 1005L)	(1735.2222222222222, 1002.5555555555555)	0.527046	3.38514	1	0.5625	976	-1.10715	8.65685
9	366	1	SP	1	22	28	2	5	6	595.091	0.712516	0.699524	0.682216	0.467693	0.45041	0.424721	1	318	315	313	26	23	22	26	23	22	(1735L, 978L, 1740L, 984L)	(1736.909090909091, 980.7272727272727)	0.74675	5.29257	1	0.733333	977	0.68165	15.0711
9	366	1	SP	1	9	28	2	3	4	587.889	0.706761	0.698602	0.684316	0.416324	0.402348	0.390844	0	302	300	299	25	23	22	25	23	22	(1743L, 963L, 1746L, 967L)	(1744.111111111111, 964.3333333333334)	0.694588	3.38514	1	0.75	980	0.354313	8.24264
9	366	1	SP	1	32	28	2	8	6	573.125	0.686578	0.680123	0.671867	0.526622	0.502381	0.4769	1	99	96	94	106	101	98	106	101	98	(1755L, 755L, 1763L, 761L)	(1758.875, 757.6875)	0.768925	6.38308	1	0.666667	982	-1.20178	19.4853
7	369	1	SP	1	15	0	2	4	6	2483.33	0.637452	0.625258	0.608575	0.314161	0.288126	0.257721	1	44	41	39	15	13	11	15	13	11	(143L, 879L, 147L, 885L)	(144.66666666666666, 881.4)	0.670984	4.37019	1	0.625	14	-0.264441	11.2426
7	369	1	SP	1	3	0	2	2	2	2468.33	0.622007	0.620823	0.619293	0.326433	0.306083	0.292728	0	70	69	69	14	13	13	14	13	13	(159L, 911L, 161L, 913L)	(159.66666666666666, 911.6666666666666)	0.816497	1.95441	1	0.75	29	0.785398	3.41421
7	369	1	SP	1	9	0	2	4	3	2419.67	0.612868	0.604308	0.594008	0.320318	0.308823	0.302131	0	100	99	98	44	42	41	44	42	41	(207L, 940L, 211L, 943L)	(208.33333333333334, 941.0)	0.788895	3.38514	1	0.75	58	0.946273	7.62132
7	369	1	SP	1	24	0	2	8	5	2410.5	0.643004	0.626609	0.604159	0.367569	0.341503	0.303743	1	96	93	92	56	52	50	56	52	50	(214L, 934L, 222L, 939L)	(217.5, 935.875)	0.844	5.52791	1	0.6	62	-1.35088	16.864
7	369	1	SP	1	8	0	2	4	3	2402.62	0.631908	0.621513	0.60422	0.31631	0.308642	0.300457	0	90	88	87	64	62	61	64	62	61	(224L, 929L, 228L, 932L)	(225.375, 929.75)	0.81241	3.19154	1	0.666667	68	-1.23343	7.03553
7	369	1	SP	1	33	0	2	8	7	2400.94	0.618368	0.607383	0.588583	0.335458	0.319127	0.306282	1	103	99	97	62	58	54	62	58	54	(224L, 938L, 232L, 945L)	(227.06060606060606, 940.8787878787879)	0.80171	6.48204	1	0.589286	69	0.914884	23.935
7	369	1	SP	1	9	0	2	4	4	2398.67	0.618536	0.61003	0.594446	0.317943	0.307227	0.299716	0	80	78	77	72	70	69	72	70	69	(228L, 918L, 232L, 922L)	(229.33333333333334, 919.5555555555555)	0.720941	3.38514	1	0.5625	71	-0.967388	7.86396
7	369	1	SP	1	4	0	2	3	2	2398	0.666429	0.663308	0.65995	0.335263	0.328636	0.319935	0	205	204	204	6	5	5	6	5	5	(229L, 1046L, 232L, 1048L)	(230.0, 1046.25)	0.790569	2.25676	1	0.666667	72	-1.5708	4.62132
7	369	1	SP	1	13	0	2	4	6	2393.62	0.652164	0.640185	0.62297	0.306167	0.297856	0.28436	1	210	208	205	8	7	6	8	7	6	(233L, 1046L, 237L, 1052L)	(234.3846153846154, 1049.0)	0.91741	4.06843	1	0.541667	75	-0.640847	10.2426
7	369	1	SP	1	2	0	2	1	2	2392	0.65929	0.657077	0.654864	0.322526	0.320685	0.318843	0	213	212	212	6	5	5	6	5	5	(236L, 1053L, 237L, 1055L)	(236.0, 1053.5)	1	1.59577	1	1	78	0	0
7	369	1	SP	1	8	0	2	4	3	2373.5	0.642976	0.635061	0.624566	0.317685	0.309409	0.301841	0	78	77	76	95	94	93	95	94	93	(253L, 916L, 257L, 919L)	(254.5, 917.0)	0.816497	3.19154	1	0.666667	89	-0.785398	6.41421
7	369	1	SP	1	23	0	2	5	8	2363.04	0.652213	0.630711	0.615899	0.335059	0.323507	0.305902	1	101	97	94	94	92	90	94	92	90	(263L, 934L, 268L, 942L)	(264.95652173913044, 937.1304347826087)	0.930309	5.41152	1	0.575	96	-0.401889	18.4853
7	369	1	SP	1	6	0	2	3	2	2363	0.619823	0.616046	0.609139	0.327117	0.321678	0.318359	0	83	82	81	102	100	99	102	100	99	(264L, 921L, 267L, 923L)	(265.0, 921.5)	0.790569	2.76395	1	1	97	-1.5708	6
7	369	1	SP	1	12	0	2	5	4	2358.17	0.680078	0.665163	0.6482	0.354492	0.335261	0.303994	1	249	247	246	9	7	5	9	7	5	(268L, 1086L, 273L, 1090L)	(269.8333333333333, 1087.5833333333333)	0.450048	3.90882	1	0.6	103	-1.51048	10.6569
7	369	1	SP	1	9	0	2	4	4	2351.22	0.694906	0.684947	0.673297	0.383196	0.374888	0.362019	0	224	222	221	31	30	29	31	30	29	(275L, 1060L, 279L, 1064L)	(276.77777777777777, 1061.5555555555557)	0.527046	3.38514	1	0.5625	110	1.10715	8.65685
7	369	1	SP	1	11	0	2	4	4	2346.64	0.709396	0.701278	0.686142	0.435977	0.417741	0.406972	1	229	227	226	31	29	29	31	29	29	(280L, 1065L, 284L, 1069L)	(281.3636363636364, 1066.5454545454545)	0.49793	3.74241	1	0.6875	113	-0.321751	9.65685
7	369	1	SP	1	19	0	2	8	4	2344.21	0.710159	0.699012	0.6884	0.402056	0.384505	0.358808	1	251	249	248	19	16	13	19	16	13	(280L, 1087L, 288L, 1091L)	(283.7894736842105, 1088.157894736842)	0.88006	4.91849	1	0.59375	114	1.50197	13.0711
7	369	1	SP	1	9	0	2	4	3	2338.67	0.706867	0.701949	0.698533	0.441637	0.433851	0.423776	0	244	243	242	26	24	23	26	24	23	(288L, 1081L, 292L, 1084L)	(289.3333333333333, 1082.111111111111)	0.694588	3.38514	1	0.75	117	1.21648	8.24264
7	369	1	SP	1	37	0	2	10	6	2330.3	0.633052	0.610065	0.596382	0.340308	0.32267	0.303407	1	10	7	5	170	166	162	170	166	162	(293L, 843L, 303L, 849L)	(297.7027027027027, 845.5945945945946)	0.928812	6.86366	1	0.616667	120	-1.22182	23.8995
7	369	1	SP	1	7	0	2	4	4	2329.57	0.670675	0.662876	0.655212	0.364399	0.360568	0.353642	0	236	234	233	38	37	37	38	37	37	(297L, 1071L, 301L, 1075L)	(298.42857142857144, 1072.4285714285713)	0.887625	2.98541	1	0.4375	123	-0.785398	6.24264
7	369	1	SP	1	9	0	2	5	5	2328.89	0.677264	0.669906	0.663175	0.360922	0.352756	0.341886	0	248	245	244	33	30	28	33	30	28	(297L, 1082L, 302L, 1087L)	(299.1111111111111, 1083.888888888889)	0.961335	3.38514	1	0.36	124	0.827355	8.20711
7	369	1	SP	1	4	0	2	3	2	2326	0.674939	0.663298	0.655299	0.324016	0.321581	0.320397	0	250	249	249	31	30	30	31	30	30	(301L, 1087L, 304L, 1089L)	(302.0, 1087.75)	0.790569	2.25676	1	0.666667	126	-1.5708	4.62132
7	369	1	SP	1	4	0	2	2	2	2324.5	0.658586	0.655263	0.652301	0.346051	0.343529	0.342137	0	245	244	244	36	35	34	36	35	34	(303L, 1082L, 305L, 1084L)	(303.5, 1082.5)	0	2.25676	1	1	127	0.785398	4
7	369	1	SP	1	32	0	2	7	7	2286.94	0.654797	0.634332	0.614493	0.325467	0.301983	0.285208	1	70	66	64	179	175	172	179	175	172	(338L, 767L, 345L, 774L)	(341.0625, 770.15625)	0.729827	6.38308	1	0.653061	154	-0.719946	18.7279
7	369	1	SP	1	4	0	2	2	3	2278.5	0.661854	0.657759	0.652458	0.334214	0.327887	0.324652	0	197	196	195	102	101	101	102	101	101	(349L, 1032L, 351L, 1035L)	(349.5, 1033.25)	0.836166	2.25676	1	0.666667	168	-0.259573	3.41421
7	369	1	SP	1	11	0	2	4	5	2271.45	0.62348	0.618119	0.609476	0.323223	0.313515	0.305318	1	168	165	164	130	128	126	130	128	126	(355L, 1001L, 359L, 1006L)	(356.54545454545456, 1002.5454545454545)	0.884682	3.74241	1	0.55	174	0.484254	11.0355
7	369	1	SP	1	5	0	2	3	3	2272	0.669474	0.66596	0.661832	0.376865	0.373286	0.369775	0	188	187	186	114	112	112	114	112	112	(355L, 1023L, 358L, 1026L)	(356.0, 1024.0)	0	2.52313	1	0.555556	175	0.785398	5.65685
7	369	1	SP	1	5	0	2	2	4	2270.6	0.663678	0.659832	0.655072	0.375731	0.368603	0.363129	0	194	192	191	111	110	109	111	110	109	(357L, 1028L, 359L, 1032L)	(357.4, 1029.4)	0.8784	2.52313	1	0.625	177	-0.0498343	4.41421
7	369	1	SP	1	8	0	2	3	3	2268.88	0.65729	0.654327	0.648566	0.407162	0.401032	0.397947	0	198	196	196	110	108	108	110	108	108	(358L, 1033L, 361L, 1036L)	(359.125, 1033.875)	0.612372	3.19154	1	0.888889	179	-0.785398	7.41421
7	369	1	SP	1	11	0	2	4	4	2267.27	0.677688	0.657462	0.633441	0.41944	0.388242	0.36524	1	158	156	155	140	137	136	140	137	136	(359L, 992L, 363L, 996L)	(360.72727272727275, 993.2727272727273)	0.690066	3.74241	1	0.6875	180	0.785398	10.6569
7	369	1	SP	1	16	0	2	4	5	2262.31	0.62348	0.607247	0.578915	0.356255	0.332262	0.3076	1	29	27	25	218	216	215	218	216	215	(364L, 862L, 368L, 867L)	(365.6875, 864.0625)	0.711764	4.51352	1	0.8	183	-0.321751	12.2426
7	369	1	SP	1	19	0	2	6	5	2260.47	0.68843	0.674534	0.658635	0.435457	0.416732	0.397625	1	180	177	176	130	127	125	130	127	125	(365L, 1013L, 371L, 1018L)	(367.5263157894737, 1014.6315789473684)	0.713395	4.91849	1	0.633333	184	-1.29305	14.4853
7	369	1	SP	1	3	0	2	3	1	2258	0.639954	0.633911	0.629693	0.340606	0.335686	0.332289	0	147	147	147	152	151	150	152	151	150	(369L, 984L, 372L, 985L)	(370.0, 984.0)	1	1.95441	1	1	188	-1.5708	1
7	369	1	SP	1	1	0	1	1	1	2258	0.66629	0.66629	0.66629	0.397002	0.397002	0.397002	0	206	206	206	110	110	110	110	110	110	(370L, 1043L, 371L, 1044L)	(370.0, 1043.0)	0	1.12838	1	1	189	0.785398	0
7	369	1	SP	1	9	0	2	3	4	2255.22	0.646789	0.637046	0.62969	0.321246	0.31433	0.301804	0	143	141	140	158	156	155	158	156	155	(372L, 977L, 375L, 981L)	(372.77777777777777, 978.6666666666666)	0.561211	3.38514	1	0.75	190	-0.133126	7.62132
7	369	1	SP	1	5	0	2	2	3	2254.6	0.697757	0.690648	0.684027	0.448121	0.44468	0.440011	0	195	193	193	123	121	120	123	121	120	(373L, 1030L, 375L, 1033L)	(373.4, 1030.8)	0.816497	2.52313	1	0.833333	191	0.321751	5.20711
7	369	1	SP	1	33	0	2	8	6	2249.85	0.688213	0.672701	0.655407	0.472613	0.461227	0.438868	1	213	210	208	114	111	109	114	111	109	(375L, 1045L, 383L, 1051L)	(378.1515151515151, 1047.4242424242425)	0.653348	6.48204	1	0.6875	194	-1.16683	19.3137
7	369	1	SP	1	6	0	2	3	2	2249	0.682022	0.675174	0.669538	0.468546	0.463961	0.461031	0	172	171	171	141	140	139	141	140	139	(378L, 1008L, 381L, 1010L)	(379.0, 1008.5)	0.790569	2.76395	1	1	196	-1.5708	6
7	369	1	SP	1	10	0	2	3	4	2246	0.695842	0.689905	0.679999	0.57512	0.565306	0.557123	1	199	197	196	125	123	122	125	123	122	(381L, 1033L, 384L, 1037L)	(382.0, 1034.8)	0.612372	3.56825	1	0.833333	199	0	8.82843
7	369	1	SP	1	6	0	2	3	3	2245.83	0.674287	0.666015	0.657635	0.384637	0.377764	0.372107	0	222	221	220	107	106	105	107	106	105	(381L, 1057L, 384L, 1060L)	(382.1666666666667, 1058.1666666666667)	0.6742	2.76395	1	0.666667	200	-0.785398	6.24264
7	369	1	SP	1	8	0	2	3	3	2246.12	0.658168	0.651226	0.641103	0.35668	0.351755	0.346638	0	228	227	226	102	101	100	102	101	100	(381L, 1063L, 384L, 1066L)	(381.875, 1064.125)	0.612372	3.19154	1	0.888889	201	-0.785398	7.41421
7	369	1	SP	1	5	0	2	2	3	2242.4	0.648563	0.643046	0.638012	0.338017	0.334621	0.329428	0	149	147	147	162	161	161	162	161	161	(385L, 984L, 387L, 987L)	(385.6, 984.8)	0.816497	2.52313	1	0.833333	206	-0.321751	5.20711
7	369	1	SP	1	6	0	2	3	3	2230.67	0.667161	0.662952	0.653784	0.483211	0.477373	0.467166	0	215	213	213	122	120	120	122	120	120	(396L, 1050L, 399L, 1053L)	(397.3333333333333, 1050.8333333333333)	0.48795	2.76395	1	0.666667	215	-1.10715	6.41421
7	369	1	SP	1	7	0	2	3	3	2229	0.640011	0.632949	0.624538	0.318853	0.314239	0.310727	0	242	241	240	100	99	98	100	99	98	(398L, 1077L, 401L, 1080L)	(399.0, 1078.0)	0.816497	2.98541	1	0.777778	217	-0.785398	6.82843
7	369	1	SP	1	12	0	2	4	4	2225.67	0.634746	0.622701	0.609714	0.352348	0.333638	0.316527	1	95	93	92	213	211	210	213	211	210	(401L, 929L, 405L, 933L)	(402.3333333333333, 930.75)	0.490719	3.90882	1	0.75	219	1.22513	10.2426
7	369	1	SP	1	7	0	2	3	4	2223.86	0.679176	0.67137	0.656207	0.444433	0.431736	0.414468	0	225	223	222	118	116	115	118	116	115	(403L, 1059L, 406L, 1063L)	(404.14285714285717, 1060.4285714285713)	0.726871	2.98541	1	0.583333	222	-0.190253	7.24264
7	369	1	SP	1	7	0	2	3	3	2221.71	0.627243	0.619704	0.610394	0.313625	0.309735	0.303541	0	106	105	104	207	206	205	207	206	205	(405L, 941L, 408L, 944L)	(406.2857142857143, 942.0)	0.377964	2.98541	1	0.777778	223	0	6.82843
7	369	1	SP	1	1	0	1	1	1	2221	0.659645	0.659645	0.659645	0.447332	0.447332	0.447332	0	213	213	213	127	127	127	127	127	127	(407L, 1050L, 408L, 1051L)	(407.0, 1050.0)	0	1.12838	1	1	224	0.785398	0
7	369	1	SP	1	11	0	2	4	3	2216.64	0.649491	0.644685	0.634258	0.358274	0.352308	0.344126	1	231	229	229	117	115	114	117	115	114	(410L, 1066L, 414L, 1069L)	(411.3636363636364, 1066.909090909091)	0.708444	3.74241	1	0.916667	225	1.30776	9.41421
7	369	1	SP	1	10	0	2	4	3	2213.8	0.63902	0.631998	0.617437	0.33956	0.3278	0.317917	1	125	124	123	200	198	197	200	198	197	(413L, 960L, 417L, 963L)	(414.2, 961.0)	0.612372	3.56825	1	0.833333	227	-1.5708	8.82843
7	369	1	SP	1	9	0	2	5	3	2212	0.686595	0.681118	0.672534	0.3695	0.3644	0.357244	0	148	147	146	186	184	183	186	184	183	(414L, 983L, 419L, 986L)	(416.0, 984.0)	0.846841	3.38514	1	0.6	228	-1.33897	8.82843
7	369	1	SP	1	9	0	2	4	3	2210.33	0.709753	0.697714	0.677939	0.459998	0.45027	0.436395	0	170	168	168	171	169	168	171	169	168	(416L, 1005L, 420L, 1008L)	(417.6666666666667, 1005.8888888888889)	0.694588	3.38514	1	0.75	231	1.21648	8.24264
7	369	1	SP	1	9	0	2	4	4	2209.44	0.676126	0.667265	0.655454	0.451101	0.437865	0.425598	0	214	212	211	135	133	132	135	133	132	(417L, 1048L, 421L, 1052L)	(418.55555555555554, 1049.5555555555557)	0.546323	3.38514	1	0.5625	233	1.24027	8.03553
7	369	1	SP	1	24	0	2	5	6	2207.04	0.708344	0.703625	0.690925	0.527984	0.516497	0.499297	1	183	180	178	165	161	159	165	161	159	(419L, 1015L, 424L, 1021L)	(420.9583333333333, 1017.125)	0.628821	5.52791	1	0.8	235	0.615952	15.6569
7	369	1	SP	1	6	0	2	5	2	2207.17	0.682289	0.67936	0.674947	0.499091	0.494527	0.489283	0	197	196	196	149	147	147	149	147	147	(419L, 1033L, 424L, 1035L)	(420.8333333333333, 1033.8333333333333)	0.964308	2.76395	1	0.6	236	-1.48822	5.41421
7	369	1	SP	1	3	0	2	2	2	2208.33	0.671311	0.668889	0.666429	0.461343	0.459436	0.457634	0	203	202	202	143	142	142	143	142	142	(419L, 1039L, 421L, 1041L)	(419.6666666666667, 1039.6666666666667)	0.816497	1.95441	1	0.75	237	0.785398	3.41421
7	369	1	SP	1	7	0	2	3	3	2204.86	0.703994	0.697723	0.691509	0.501334	0.49741	0.494682	0	175	174	173	169	167	166	169	167	166	(422L, 1010L, 425L, 1013L)	(423.14285714285717, 1011.2857142857143)	0.723885	2.98541	1	0.777778	242	1.03895	6.20711
7	369	1	SP	1	4	0	2	2	3	2204.25	0.698	0.690086	0.68306	0.388294	0.381413	0.375344	0	164	163	162	179	177	177	179	177	177	(423L, 999L, 425L, 1002L)	(423.75, 1000.0)	0.790569	2.25676	1	0.666667	243	0	4.62132
7	369	1	SP	1	5	0	2	3	2	2202.8	0.641771	0.639508	0.637353	0.377673	0.375996	0.373968	0	217	216	216	135	134	133	135	134	133	(424L, 1053L, 427L, 1055L)	(425.2, 1053.6)	0.816497	2.52313	1	0.833333	245	1.24905	5.20711
7	369	1	SP	1	1	0	1	1	1	2201	0.675078	0.675078	0.675078	0.472872	0.472872	0.472872	0	199	199	199	150	150	150	150	150	150	(427L, 1036L, 428L, 1037L)	(427.0, 1036.0)	0	1.12838	1	1	247	0.785398	0
7	369	1	SP	1	10	0	2	4	4	2198.3	0.645991	0.636918	0.621722	0.33102	0.3226	0.311622	1	131	129	128	208	206	206	208	206	206	(428L, 964L, 432L, 968L)	(429.7, 965.3)	0.616441	3.56825	1	0.625	248	-0.785398	9.07107
7	369	1	SP	1	25	0	2	6	6	2196.88	0.68294	0.678091	0.669468	0.502292	0.480189	0.466052	1	201	198	196	155	152	150	155	152	150	(429L, 1033L, 435L, 1039L)	(431.12, 1035.16)	0.601003	5.6419	1	0.694444	249	0.993802	16.4853
7	369	1	SP	1	126	0	2	14	15	2191.36	0.691628	0.673179	0.651931	0.463034	0.436495	0.415342	2	183	176	169	182	174	169	182	174	169	(430L, 1005L, 444L, 1020L)	(436.64285714285717, 1012.531746031746)	0.487144	12.666	0	0.6	251	-0.749167	58.9411
7	369	1	SP	1	3	0	2	2	2	2196.33	0.668556	0.666282	0.661774	0.412759	0.409226	0.403802	0	208	207	207	146	145	145	146	145	145	(431L, 1044L, 433L, 1046L)	(431.6666666666667, 1044.6666666666667)	0.816497	1.95441	1	0.75	253	0.785398	3.41421
7	369	1	SP	1	3	0	2	1	3	2196	0.641162	0.637333	0.633385	0.328556	0.325019	0.321405	0	135	134	133	206	205	205	206	205	205	(432L, 969L, 433L, 972L)	(432.0, 970.0)	1	1.95441	1	1	254	0	1
7	369	1	SP	1	7	0	2	3	4	2193.43	0.671522	0.662927	0.653058	0.461911	0.457256	0.449626	0	188	187	185	166	164	163	166	164	163	(434L, 1021L, 437L, 1025L)	(434.57142857142856, 1023.0)	0.878967	2.98541	1	0.583333	256	-0.475273	5.20711
7	369	1	SP	1	13	0	2	4	5	2188.54	0.629696	0.619629	0.594004	0.325033	0.308844	0.282766	1	26	24	22	283	280	279	283	280	279	(438L, 858L, 442L, 863L)	(439.46153846153845, 860.3076923076923)	0.846506	4.06843	1	0.65	260	0.538168	12.864
7	369	1	SP	1	7	0	2	3	3	2188.29	0.615492	0.606254	0.599043	0.314568	0.306982	0.300292	0	82	81	80	248	247	246	248	247	246	(439L, 916L, 442L, 919L)	(439.7142857142857, 917.1428571428571)	0.723885	2.98541	1	0.777778	262	-0.531849	6.20711
7	369	1	SP	1	4	0	2	3	2	2188	0.677664	0.676295	0.673984	0.425459	0.422968	0.420449	0	193	192	192	164	163	163	164	163	163	(439L, 1028L, 442L, 1030L)	(440.0, 1028.25)	0.790569	2.25676	1	0.666667	263	-1.5708	4.62132
7	369	1	SP	1	10	0	2	4	4	2180.3	0.668692	0.658101	0.647197	0.392212	0.386851	0.37954	1	172	170	169	187	185	185	187	185	185	(446L, 1005L, 450L, 1009L)	(447.7, 1006.2)	0.766215	3.56825	1	0.625	269	-0.6827	9.44975
7	369	1	SP	1	11	0	2	4	5	2173.55	0.64452	0.634584	0.618998	0.322715	0.314917	0.307338	1	153	150	149	208	205	204	208	205	204	(453L, 985L, 457L, 990L)	(454.45454545454544, 986.7272727272727)	0.888575	3.74241	1	0.55	275	0.348695	9.24264
7	369	1	SP	1	3	0	2	2	2	2172.33	0.654474	0.650903	0.647585	0.36719	0.363661	0.359582	0	196	195	195	171	170	170	171	170	170	(455L, 1031L, 457L, 1033L)	(455.6666666666667, 1031.3333333333333)	0.816497	1.95441	1	0.75	277	-0.785398	3.41421
7	369	1	SP	1	14	0	2	4	5	2168.57	0.65133	0.638792	0.617963	0.378172	0.355753	0.335148	1	107	105	103	247	245	244	247	245	244	(458L, 939L, 462L, 944L)	(459.42857142857144, 941.2142857142857)	0.527255	4.22201	1	0.7	281	-0.141062	11.2426
7	369	1	SP	1	12	0	2	2	8	2166.5	0.640211	0.62843	0.614709	0.333805	0.322057	0.310596	1	122	118	115	239	235	233	239	235	233	(461L, 951L, 463L, 959L)	(461.5, 954.9166666666666)	0.977608	3.90882	1	0.75	282	-0.0234508	13.0355
7	369	1	SP	1	6	0	2	3	3	2164.17	0.654437	0.646433	0.632554	0.336999	0.322772	0.306533	0	142	140	140	221	219	218	221	219	218	(463L, 976L, 466L, 979L)	(463.8333333333333, 976.6666666666666)	0.48795	2.76395	1	0.666667	287	0.463648	6.41421
7	369	1	SP	1	3	0	2	2	2	2160.33	0.632555	0.630298	0.626055	0.31734	0.315022	0.313435	0	174	173	173	196	195	195	196	195	195	(467L, 1009L, 469L, 1011L)	(467.6666666666667, 1009.3333333333334)	0.816497	1.95441	1	0.75	291	-0.785398	3.41421
7	369	1	SP	1	10	0	2	4	4	2147.4	0.630814	0.620807	0.610442	0.324375	0.31508	0.30526	1	131	129	128	239	238	236	239	238	236	(479L, 964L, 483L, 968L)	(480.6, 965.4)	0.534522	3.56825	1	0.625	300	0.785398	10.0711
7	369	1	SP	1	36	0	2	12	4	2138.67	0.654387	0.633775	0.608794	0.36061	0.337521	0.319233	1	85	83	82	285	281	277	285	281	277	(484L, 918L, 496L, 922L)	(489.3333333333333, 919.1944444444445)	0.965043	6.77028	1	0.75	304	1.50847	25.0711
7	369	1	SP	1	24	0	2	6	6	2066.21	0.654658	0.636742	0.618232	0.301562	0.281133	0.26197	1	184	181	179	256	253	250	256	253	250	(559L, 649L, 565L, 655L)	(561.7916666666666, 651.625)	0.808704	5.52791	1	0.666667	321	-0.886804	16.4853
7	369	1	SP	1	35	0	2	8	6	2040.03	0.654521	0.645671	0.628149	0.313479	0.296301	0.281206	1	102	99	97	335	332	330	335	332	330	(584L, 731L, 592L, 737L)	(587.9714285714285, 733.6571428571428)	0.664867	6.67558	1	0.729167	330	1.22928	19.8995
7	369	1	SP	1	12	0	2	5	4	2030	0.69252	0.682614	0.673495	0.369127	0.36464	0.357921	1	158	156	155	295	293	292	295	293	292	(596L, 674L, 601L, 678L)	(598.0, 675.1666666666666)	0.556349	3.90882	1	0.6	339	-1.5708	10.4853
7	369	1	SP	1	44	0	2	8	8	2025.73	0.665028	0.649057	0.623692	0.337373	0.308807	0.283077	1	235	231	228	223	219	216	223	219	216	(599L, 1061L, 607L, 1069L)	(602.2727272727273, 1064.2272727272727)	0.45914	7.48482	1	0.6875	340	0.661101	22.7279
7	369	1	SP	1	115	0	2	11	19	2022.18	0.703659	0.690861	0.670176	0.408296	0.375609	0.36218	2	168	159	150	303	295	286	303	295	286	(600L, 664L, 611L, 683L)	(605.8173913043478, 672.0521739130435)	0.885387	12.1005	1	0.550239	341	-0.0651618	50.0061
7	369	1	SP	1	3	0	2	3	1	2026	0.688859	0.687095	0.683936	0.35139	0.349965	0.347517	0	134	134	134	315	314	314	315	314	314	(601L, 698L, 604L, 699L)	(602.0, 698.0)	1	1.95441	1	1	342	-1.5708	1
7	369	1	SP	1	11	0	2	4	4	2011.36	0.681952	0.673952	0.662782	0.33989	0.330371	0.320749	1	198	195	194	273	271	270	273	271	270	(615L, 634L, 619L, 638L)	(616.6363636363636, 635.5454545454545)	0.49793	3.74241	1	0.6875	353	0.321751	9.65685
7	369	1	SP	1	3	0	2	3	1	2006	0.692967	0.690764	0.689088	0.412692	0.41169	0.41104	0	169	169	169	297	296	296	297	296	296	(621L, 662L, 624L, 663L)	(622.0, 662.0)	1	1.95441	1	1	358	-1.5708	1
7	369	1	SP	1	62	0	2	18	6	1996.26	0.606155	0.593542	0.578898	0.392784	0.368047	0.345	1	79	76	74	378	372	368	378	372	368	(623L, 906L, 641L, 912L)	(631.741935483871, 908.1129032258065)	0.97584	8.88487	1	0.574074	359	-1.41574	38.7279
7	369	1	SP	1	17	0	2	6	4	1998.59	0.656543	0.639987	0.620733	0.349493	0.326692	0.305659	1	161	159	158	298	296	295	298	296	295	(627L, 990L, 633L, 994L)	(629.4117647058823, 991.6470588235294)	0.656699	4.65243	1	0.708333	361	-1.37889	13.0711
7	369	1	SP	1	1	0	1	1	1	2000	0.685596	0.685596	0.685596	0.405513	0.405513	0.405513	0	189	189	189	284	284	284	284	284	284	(628L, 642L, 629L, 643L)	(628.0, 642.0)	0	1.12838	1	1	362	0.785398	0
7	369	1	SP	1	7	0	2	2	4	1997.57	0.712391	0.709131	0.705219	0.54907	0.542643	0.5379	0	149	147	146	319	318	317	319	318	317	(630L, 682L, 632L, 686L)	(630.4285714285714, 683.2857142857143)	0.888666	2.98541	1	0.875	364	0.145728	7.20711
7	369	1	SP	1	5	0	2	2	3	1994.6	0.688053	0.682496	0.677957	0.420468	0.409992	0.403116	0	91	89	89	369	367	367	369	367	367	(633L, 740L, 635L, 743L)	(633.4, 741.2)	0.816497	2.52313	1	0.833333	367	-0.321751	5.20711
7	369	1	SP	1	3	0	2	2	2	1991.67	0.677576	0.676761	0.676012	0.403813	0.397429	0.392968	0	199	198	198	282	282	282	282	282	282	(636L, 632L, 638L, 634L)	(636.3333333333334, 632.3333333333334)	0.816497	1.95441	1	0.75	370	0.785398	3.41421
7	369	1	SP	1	20	0	2	4	6	1990.6	0.704916	0.700325	0.693645	0.477228	0.466518	0.450779	1	96	93	91	370	367	364	370	367	364	(636L, 735L, 640L, 741L)	(637.4, 737.7)	0.805803	5.04627	1	0.833333	371	-0.365754	14.2426
7	369	1	SP	1	12	0	2	4	4	1990.5	0.651645	0.641008	0.624135	0.333407	0.321991	0.315217	1	66	64	63	391	389	387	391	389	387	(636L, 765L, 640L, 769L)	(637.5, 766.3333333333334)	0.645461	3.90882	1	0.75	372	-0.649925	10.2426
7	369	1	SP	1	3	0	2	2	2	1985.67	0.707461	0.706313	0.704465	0.56239	0.559073	0.554787	0	164	163	163	312	312	312	312	312	312	(642L, 666L, 644L, 668L)	(642.3333333333334, 666.3333333333334)	0.816497	1.95441	1	0.75	375	0.785398	3.41421
7	369	1	SP	1	6	0	2	2	4	1980.67	0.702545	0.698803	0.695229	0.532315	0.514505	0.501177	0	75	73	72	389	388	387	389	388	387	(647L, 755L, 649L, 759L)	(647.3333333333334, 756.5)	0.870388	2.76395	1	0.75	378	-6.66e-18	6.41421
7	369	1	SP	1	4	0	2	2	3	1979.75	0.704682	0.702132	0.695655	0.538757	0.533927	0.527458	0	85	84	83	381	380	379	381	380	379	(648L, 745L, 650L, 748L)	(648.25, 746.0)	0.790569	2.25676	1	0.666667	380	0	4.62132
7	369	1	SP	1	4	0	2	3	2	1974	0.693448	0.690543	0.686419	0.405979	0.4045	0.402558	0	208	207	207	283	282	282	283	282	282	(653L, 622L, 656L, 624L)	(654.0, 622.25)	0.790569	2.25676	1	0.666667	384	-1.5708	4.62132
7	369	1	SP	1	14	0	2	4	4	1967.71	0.691867	0.683144	0.675122	0.479967	0.4692	0.460136	1	195	193	191	300	298	296	300	298	296	(659L, 635L, 663L, 639L)	(660.2857142857143, 636.5)	0.203653	4.22201	1	0.875	387	1.73e-16	10.8284
7	369	1	SP	1	10	0	2	4	4	1955.4	0.685311	0.681434	0.675237	0.396387	0.390072	0.384316	1	225	222	221	278	276	275	278	276	275	(671L, 603L, 675L, 607L)	(672.6, 604.6)	0.534522	3.56825	1	0.625	392	-0.785398	10.0711
7	369	1	SP	1	5	0	2	3	3	1953	0.651248	0.644743	0.638552	0.31702	0.313317	0.309005	0	41	40	39	432	430	430	432	430	430	(674L, 788L, 677L, 791L)	(675.0, 789.0)	0	2.52313	1	0.555556	393	0.785398	5.65685
7	369	1	SP	1	39	0	2	8	7	1940.26	0.625607	0.609563	0.598491	0.438902	0.399078	0.368087	1	84	80	78	397	393	391	397	393	391	(684L, 908L, 692L, 915L)	(687.7435897435897, 910.7692307692307)	0.474853	7.04673	1	0.696429	398	-1.19094	20.7279
7	369	1	SP	1	26	0	2	5	10	1941.15	0.700576	0.692685	0.680618	0.414938	0.391429	0.373467	1	226	221	217	286	282	278	286	282	278	(685L, 600L, 690L, 610L)	(686.8461538461538, 604.1153846153846)	0.911512	5.75363	1	0.52	399	0.197556	20.8995
7	369	1	SP	1	2	0	2	1	2	1928	0.696525	0.695338	0.694151	0.417013	0.416111	0.415209	0	211	210	210	298	297	297	298	297	297	(700L, 614L, 701L, 616L)	(700.0, 614.5)	1	1.59577	1	1	404	0	0
7	369	1	SP	1	47	0	2	9	7	1909.83	0.710987	0.700037	0.68635	0.517368	0.496601	0.469232	1	191	187	184	328	324	321	328	324	321	(714L, 632L, 723L, 639L)	(718.1702127659574, 635.3404255319149)	0.620989	7.73578	1	0.746032	407	-1.16018	24.7279
7	369	1	SP	1	121	0	2	27	11	1902.05	0.605004	0.584377	0.565004	0.390279	0.361554	0.342828	2	95	89	83	413	405	401	413	405	401	(716L, 909L, 743L, 920L)	(725.9504132231405, 915.3388429752066)	0.948763	12.4122	1	0.407407	408	-1.33361	62.4203
7	369	1	SP	1	7	0	2	4	2	1905.29	0.681483	0.671852	0.663537	0.391059	0.384414	0.380429	0	212	211	211	306	304	303	306	304	303	(721L, 610L, 725L, 612L)	(722.7142857142857, 610.4285714285714)	0.888666	2.98541	1	0.875	409	-1.42507	7.20711
7	369	1	SP	1	111	0	2	14	11	1894.27	0.702929	0.692603	0.68042	0.563257	0.538688	0.504956	2	167	161	156	359	353	348	359	353	348	(728L, 655L, 742L, 666L)	(733.7297297297297, 660.1531531531532)	0.645919	11.8882	1	0.720779	414	-1.4688	38.9706
7	369	1	SP	1	26	0	2	7	6	1895.35	0.682224	0.671252	0.656008	0.366658	0.35255	0.338578	1	217	214	212	309	306	303	309	306	303	(730L, 604L, 737L, 610L)	(732.6538461538462, 606.6538461538462)	0.745235	5.75363	1	0.619048	415	-1.28464	17.8995
7	369	1	SP	1	13	0	2	4	5	1887.46	0.705634	0.7012	0.697563	0.54664	0.538693	0.531407	1	108	106	104	407	405	404	407	405	404	(739L, 713L, 743L, 718L)	(740.5384615384615, 715.0)	0.833132	4.06843	1	0.65	419	0.45755	10.2426
7	369	1	SP	1	12	0	2	3	7	1885.25	0.675492	0.665767	0.655185	0.340261	0.329342	0.319283	1	40	37	35	469	466	464	469	466	464	(742L, 781L, 745L, 788L)	(742.75, 784.3333333333334)	0.913077	3.90882	1	0.571429	423	-0.0653783	10.4142
7	369	1	SP	1	4	0	2	2	3	1884.25	0.709243	0.708524	0.707397	0.48187	0.48041	0.478195	0	149	148	147	370	368	368	370	368	368	(743L, 671L, 745L, 674L)	(743.75, 672.0)	0.790569	2.25676	1	0.666667	424	0	4.62132
7	369	1	SP	1	4	0	2	2	3	1884.25	0.683705	0.677795	0.673044	0.365015	0.363987	0.362037	0	58	57	56	451	450	450	451	450	450	(743L, 763L, 745L, 766L)	(743.75, 764.0)	0.790569	2.25676	1	0.666667	425	0	4.62132
7	369	1	SP	1	3	0	2	2	2	1884.33	0.681372	0.677886	0.674984	0.361721	0.361197	0.360171	0	49	48	48	458	457	457	458	457	457	(743L, 772L, 745L, 774L)	(743.6666666666666, 772.3333333333334)	0.816497	1.95441	1	0.75	426	-0.785398	3.41421
7	369	1	SP	1	5	0	2	2	3	1883.4	0.663819	0.661354	0.658409	0.39051	0.387692	0.385357	0	75	74	73	437	435	435	437	435	435	(744L, 746L, 746L, 749L)	(744.6, 746.8)	0.816497	2.52313	1	0.833333	428	-0.321751	5.20711
7	369	1	SP	1	2	0	2	1	2	1882	0.692377	0.691459	0.69054	0.450963	0.449653	0.448342	0	90	89	89	423	422	422	423	422	422	(746L, 731L, 747L, 733L)	(746.0, 731.5)	1	1.59577	1	1	429	0	0
7	369	1	SP	1	5	0	2	3	3	1874	0.67687	0.674862	0.670774	0.407025	0.40358	0.401237	0	160	159	158	364	363	362	364	363	362	(753L, 659L, 756L, 662L)	(754.0, 660.0)	0	2.52313	1	0.555556	434	0.785398	5.65685
7	369	1	SP	1	5	0	2	3	2	1868.8	0.701116	0.697521	0.694294	0.447419	0.440331	0.434509	0	121	120	120	400	399	398	400	399	398	(758L, 698L, 761L, 700L)	(759.2, 698.4)	0.816497	2.52313	1	0.833333	438	-1.24905	5.20711
7	369	1	SP	1	27	0	2	9	5	1863.22	0.618968	0.608354	0.597118	0.430857	0.409989	0.390042	1	98	96	94	423	420	419	423	420	419	(761L, 915L, 770L, 920L)	(764.7777777777778, 917.5185185185185)	0.8531	5.86323	1	0.6	440	-1.37475	19.0711
7	369	1	SP	1	3	0	2	2	2	1861.67	0.661074	0.658575	0.656052	0.321973	0.320593	0.319685	0	70	69	69	449	448	447	449	448	447	(766L, 749L, 768L, 751L)	(766.3333333333334, 749.6666666666666)	0.816497	1.95441	1	0.75	443	-0.785398	3.41421
7	369	1	SP	1	56	0	2	9	9	1857.07	0.686109	0.670321	0.653111	0.377806	0.359818	0.342905	1	158	153	150	380	376	373	380	376	373	(767L, 661L, 776L, 670L)	(770.9285714285714, 665.5535714285714)	0.693617	8.44402	1	0.691358	444	0.886303	26.5208
7	369	1	SP	1	11	0	2	4	4	1855.82	0.662879	0.655656	0.649615	0.34685	0.339575	0.333275	1	146	144	143	386	384	383	386	384	383	(771L, 673L, 775L, 677L)	(772.1818181818181, 674.4545454545455)	0.747471	3.74241	1	0.6875	447	0.716078	9.65685
7	369	1	SP	1	28	0	2	6	6	1853.39	0.673685	0.663467	0.645753	0.322956	0.316102	0.301978	1	180	177	175	360	357	355	360	357	355	(772L, 639L, 778L, 645L)	(774.6071428571429, 641.6428571428571)	0.599233	5.97082	1	0.777778	448	0.974102	17.0711
7	369	1	SP	1	5	0	2	3	2	1852.8	0.666004	0.664169	0.660124	0.326506	0.321571	0.314435	0	119	118	118	410	408	408	410	408	408	(774L, 700L, 777L, 702L)	(775.2, 700.4)	0.816497	2.52313	1	0.833333	450	-1.24905	5.20711
7	369	1	SP	1	22	0	2	6	5	1848.27	0.671617	0.657339	0.638694	0.420603	0.37472	0.337874	1	41	38	37	484	481	478	484	481	478	(777L, 778L, 783L, 783L)	(779.7272727272727, 780.1363636363636)	0.705174	5.29257	1	0.733333	454	-0.932589	15.0711
7	369	1	SP	1	6	0	2	3	3	1848.83	0.670715	0.667169	0.664018	0.346553	0.340282	0.334153	0	81	79	79	446	444	444	446	444	444	(778L, 738L, 781L, 741L)	(779.1666666666666, 739.1666666666666)	0.6742	2.76395	1	0.666667	455	-0.785398	6.24264
7	369	1	SP	1	1	0	1	1	1	1844	0.680172	0.680172	0.680172	0.375034	0.375034	0.375034	0	93	93	93	435	435	435	435	435	435	(784L, 726L, 785L, 727L)	(784.0, 726.0)	0	1.12838	1	1	459	0.785398	0
7	369	1	SP	1	9	0	2	4	3	1827.33	0.656651	0.648769	0.64091	0.330749	0.323564	0.318404	0	89	87	87	450	448	447	450	448	447	(799L, 730L, 803L, 733L)	(800.6666666666666, 731.2222222222222)	0.561211	3.38514	1	0.75	464	1.43767	7.62132
7	369	1	SP	1	7	0	2	4	2	1784.71	0.685015	0.67851	0.674469	0.394617	0.382967	0.369387	0	329	328	328	241	239	239	241	239	239	(842L, 1147L, 846L, 1149L)	(843.2857142857143, 1147.5714285714287)	0.888666	2.98541	1	0.875	482	-1.42507	7.20711
7	369	1	SP	1	10	0	2	4	3	1782.8	0.647847	0.642855	0.633513	0.289984	0.280483	0.269485	1	336	335	334	236	234	233	236	234	233	(844L, 1153L, 848L, 1156L)	(845.2, 1154.0)	0.612372	3.56825	1	0.833333	483	-1.5708	8.82843
7	369	1	SP	1	6	0	2	3	3	1780.17	0.690598	0.68124	0.668969	0.367536	0.356295	0.344758	0	329	328	327	244	243	242	244	243	242	(847L, 1145L, 850L, 1148L)	(847.8333333333334, 1146.1666666666667)	0.6742	2.76395	1	0.666667	486	0.785398	6.24264
7	369	1	SP	1	18	0	2	6	4	1772.72	0.619757	0.604708	0.586504	0.337474	0.312931	0.291866	1	216	214	213	350	347	346	350	347	346	(853L, 1031L, 859L, 1035L)	(855.2777777777778, 1032.611111111111)	0.722659	4.78731	1	0.75	489	-1.35724	13.0711
7	369	1	SP	1	14	0	2	4	5	1747.5	0.641553	0.622501	0.601733	0.369757	0.336454	0.311825	1	267	265	263	337	334	333	337	334	333	(879L, 546L, 883L, 551L)	(880.5, 547.7857142857143)	0.751255	4.22201	1	0.7	501	-0.677228	11.6569
7	369	1	SP	1	3	0	2	3	1	1730	0.641018	0.637697	0.632465	0.311073	0.309629	0.308732	0	586	585	585	18	18	18	18	18	18	(897L, 1402L, 900L, 1403L)	(898.0, 1402.0)	1	1.95441	1	1	508	-1.5708	1
7	369	1	SP	1	10	0	2	3	4	1714.8	0.623914	0.612083	0.586218	0.348826	0.328437	0.314386	1	65	63	62	516	514	513	516	514	513	(912L, 875L, 915L, 879L)	(913.2, 876.5)	0.68313	3.56825	1	0.833333	516	0	8.82843
7	369	1	SP	1	10	0	2	5	4	1707	0.616681	0.605299	0.596312	0.331444	0.318174	0.308105	1	427	425	425	181	178	177	181	178	177	(919L, 1238L, 924L, 1242L)	(921.0, 1239.4)	0.897021	3.56825	1	0.5	522	0.975651	9.24264
7	369	1	SP	1	11	0	2	4	4	1557.18	0.616318	0.599022	0.582695	0.328352	0.317045	0.298866	1	419	417	416	223	221	220	223	221	220	(1069L, 1219L, 1073L, 1223L)	(1070.8181818181818, 1220.1818181818182)	0.26968	3.74241	1	0.6875	584	-0.785398	9.65685
7	369	1	SP	1	58	0	2	15	7	1474.88	0.615597	0.59491	0.572465	0.348899	0.319156	0.296393	1	399	395	393	257	254	251	257	254	251	(1146L, 1192L, 1161L, 1199L)	(1153.1206896551723, 1194.9310344827586)	0.956484	8.59348	1	0.552381	621	1.22416	33.935
7	369	1	SP	1	30	0	2	6	6	1456.17	0.61433	0.605396	0.59339	0.317491	0.305566	0.290884	1	126	122	120	533	530	527	533	530	527	(1169L, 668L, 1175L, 674L)	(1171.8333333333333, 670.4)	0.478785	6.18039	1	0.833333	630	0.219544	18.2426
7	369	1	SP	1	1	0	1	1	1	1438	0.666647	0.666647	0.666647	0.376266	0.376266	0.376266	0	641	641	641	9	9	9	9	9	9	(1190L, 1439L, 1191L, 1440L)	(1190.0, 1439.0)	0	1.12838	1	1	639	0.785398	0
7	369	1	SP	1	75	0	2	12	9	1413.64	0.629736	0.615121	0.595999	0.372805	0.349834	0.328062	1	81	76	72	582	578	574	582	578	574	(1209L, 864L, 1221L, 873L)	(1214.36, 867.5466666666666)	0.679303	9.77205	1	0.694444	643	-1.46541	32.9706
7	369	1	SP	1	39	0	2	8	8	1408.85	0.625996	0.607781	0.593549	0.355129	0.321302	0.296744	1	358	354	351	302	297	295	302	297	295	(1215L, 1144L, 1223L, 1152L)	(1219.1538461538462, 1148.1025641025642)	0.836849	7.04673	1	0.609375	644	0.807769	23.3137
7	369	1	SP	1	31	0	2	7	9	1401.87	0.630499	0.60995	0.586488	0.338941	0.309259	0.293068	1	344	340	337	317	313	309	317	313	309	(1223L, 1129L, 1230L, 1138L)	(1226.1290322580646, 1132.5806451612902)	0.911207	6.28255	1	0.492063	647	0.530904	23.5208
7	369	1	SP	1	44	0	2	7	9	1373.8	0.654616	0.637075	0.615717	0.311016	0.284436	0.25748	1	589	584	580	79	75	71	79	75	71	(1251L, 194L, 1258L, 203L)	(1254.2045454545455, 198.29545454545453)	0.746007	7.48482	1	0.698413	665	-0.306885	23.3137
7	369	1	SP	1	5	0	2	3	3	1350.2	0.684088	0.679204	0.671762	0.380742	0.374873	0.370282	0	404	403	402	253	252	252	253	252	252	(1277L, 1195L, 1280L, 1198L)	(1277.8, 1196.2)	0.938083	2.52313	1	0.555556	680	-0.785398	5.41421
7	369	1	SP	1	14	0	2	6	4	1341	0.68909	0.684183	0.675967	0.364212	0.351696	0.337247	1	430	428	427	229	227	226	229	227	226	(1284L, 1221L, 1290L, 1225L)	(1287.0, 1222.2142857142858)	0.819226	4.22201	1	0.583333	684	-1.35794	10.864
7	369	1	SP	1	48	0	2	18	4	1328.65	0.614497	0.595592	0.581863	0.489654	0.45945	0.435364	1	130	127	126	529	527	526	529	527	526	(1292L, 920L, 1310L, 924L)	(1299.3541666666667, 921.4791666666666)	0.984274	7.81764	1	0.666667	688	-1.54674	33.4853
7	369	1	SP	1	2	0	2	1	2	1336	0.690907	0.690283	0.689659	0.432694	0.430271	0.427849	0	387	386	386	270	269	269	270	269	269	(1292L, 1180L, 1293L, 1182L)	(1292.0, 1180.5)	1	1.59577	1	1	689	0	0
7	369	1	SP	1	7	0	2	3	3	1331	0.694007	0.685658	0.673243	0.464351	0.458877	0.450354	0	397	396	395	262	260	259	262	260	259	(1296L, 1189L, 1299L, 1192L)	(1297.0, 1190.0)	0.816497	2.98541	1	0.777778	692	0.785398	6.82843
7	369	1	SP	1	3	0	2	2	2	1331.67	0.716259	0.713818	0.710359	0.432161	0.428974	0.424384	0	421	420	420	237	236	236	237	236	236	(1296L, 1214L, 1298L, 1216L)	(1296.3333333333333, 1214.6666666666667)	0.816497	1.95441	1	0.75	693	-0.785398	3.41421
7	369	1	SP	1	6	0	2	3	3	1326.17	0.694003	0.689224	0.683687	0.489351	0.48564	0.483502	0	385	383	383	274	273	272	274	273	272	(1301L, 1177L, 1304L, 1180L)	(1301.8333333333333, 1177.8333333333333)	0.6742	2.76395	1	0.666667	695	-0.785398	6.24264
7	369	1	SP	1	11	0	2	4	4	1323.18	0.700647	0.696048	0.690252	0.523676	0.51483	0.50178	1	397	395	394	263	261	260	263	261	260	(1303L, 1188L, 1307L, 1192L)	(1304.8181818181818, 1189.2727272727273)	0.509786	3.74241	1	0.6875	698	0.692724	9.82843
7	369	1	SP	1	3	0	2	1	3	1320	0.700692	0.69755	0.692459	0.420436	0.41797	0.413328	0	435	434	433	224	223	222	224	223	222	(1308L, 1227L, 1309L, 1230L)	(1308.0, 1228.0)	1	1.95441	1	1	700	0	1
7	369	1	SP	1	6	0	2	3	3	1316.17	0.706211	0.703981	0.700492	0.582532	0.576382	0.567249	0	406	404	404	253	252	251	253	252	251	(1311L, 1198L, 1314L, 1201L)	(1311.8333333333333, 1198.8333333333333)	0.6742	2.76395	1	0.666667	705	-0.785398	6.24264
7	369	1	SP	1	10	0	2	3	4	1312	0.676866	0.667622	0.658165	0.332781	0.324771	0.315202	1	343	341	340	317	315	314	317	315	314	(1315L, 1134L, 1318L, 1138L)	(1316.0, 1135.2)	0.612372	3.56825	1	0.833333	708	0	8.82843
7	369	1	SP	1	2	0	2	2	2	1312.5	0.695124	0.695036	0.694948	0.579776	0.578124	0.576471	0	419	418	418	239	238	238	239	238	238	(1315L, 1212L, 1317L, 1214L)	(1315.5, 1212.5)	1	1.59577	1	0.5	709	-0.785398	0
7	369	1	SP	1	6	0	2	3	3	1307.17	0.68822	0.684559	0.681874	0.387207	0.383138	0.377293	0	445	443	443	214	213	212	214	213	212	(1320L, 1237L, 1323L, 1240L)	(1320.8333333333333, 1237.8333333333333)	0.6742	2.76395	1	0.666667	712	-0.785398	6.24264
7	369	1	SP	1	4	0	2	3	2	1305	0.705585	0.702242	0.698699	0.523998	0.522011	0.519343	0	367	366	366	291	290	290	291	290	290	(1322L, 1160L, 1325L, 1162L)	(1323.0, 1160.5)	0.924176	2.25676	1	0.666667	713	1.01722	4.41421
7	369	1	SP	1	16	0	2	5	5	1304.12	0.678657	0.66971	0.653399	0.3555	0.344734	0.334881	1	455	452	451	206	204	202	206	204	202	(1322L, 1245L, 1327L, 1250L)	(1323.875, 1246.875)	0.828537	4.51352	1	0.64	714	-0.621338	13.0711
7	369	1	SP	1	22	0	2	4	6	1300.5	0.709733	0.695139	0.677931	0.443319	0.421023	0.387591	1	309	306	304	353	350	348	353	350	348	(1326L, 1098L, 1330L, 1104L)	(1327.5, 1100.5)	0.772837	5.29257	1	0.916667	719	0.219168	14.8284
7	369	1	SP	1	16	0	2	5	5	1296.81	0.699867	0.69041	0.675284	0.422996	0.411768	0.398718	1	349	347	345	312	309	308	312	309	308	(1329L, 1139L, 1334L, 1144L)	(1331.1875, 1141.25)	0.69328	4.51352	1	0.64	722	0.691607	13.0711
7	369	1	SP	1	27	0	2	8	5	1293.11	0.693991	0.684608	0.678336	0.411502	0.391861	0.375206	1	449	446	445	212	210	208	212	210	208	(1331L, 1239L, 1339L, 1244L)	(1334.888888888889, 1240.851851851852)	0.852426	5.86323	1	0.675	723	-1.04827	19.0711
7	369	1	SP	1	56	0	2	10	10	1291.04	0.707739	0.693098	0.679216	0.415064	0.387332	0.371892	1	293	289	284	373	367	364	373	367	364	(1332L, 1078L, 1342L, 1088L)	(1336.9642857142858, 1083.267857142857)	0.866934	8.44402	1	0.56	724	0.836966	32.1421
7	369	1	SP	1	4	0	2	2	3	1294.5	0.65653	0.651736	0.646073	0.309056	0.305863	0.304002	0	276	275	274	383	382	381	383	382	381	(1333L, 1068L, 1335L, 1071L)	(1333.5, 1069.0)	0.924176	2.25676	1	0.666667	726	0.553574	4.41421
7	369	1	SP	1	33	0	2	7	8	1291.85	0.693241	0.683639	0.673106	0.364133	0.353458	0.337675	1	458	454	451	206	202	199	206	202	199	(1333L, 1245L, 1340L, 1253L)	(1336.1515151515152, 1248.6666666666667)	0.663294	6.48204	1	0.589286	727	0.264267	21.5563
7	369	1	SP	1	43	0	2	9	7	1290.05	0.632961	0.6204	0.60596	0.319328	0.2998	0.283704	1	39	35	32	620	616	613	620	616	613	(1334L, 825L, 1343L, 832L)	(1337.953488372093, 827.7906976744187)	0.633044	7.39928	1	0.68254	728	-1.31692	22.7279
7	369	1	SP	1	7	0	2	2	4	1288.43	0.701206	0.694079	0.687061	0.496394	0.491381	0.483568	0	364	362	361	296	294	293	296	294	293	(1339L, 1155L, 1341L, 1159L)	(1339.5714285714287, 1156.7142857142858)	0.888666	2.98541	1	0.875	734	0.145728	7.20711
7	369	1	SP	1	3	0	2	2	2	1283.67	0.695749	0.692525	0.689114	0.459855	0.456145	0.453157	0	441	440	440	217	216	216	217	216	216	(1344L, 1234L, 1346L, 1236L)	(1344.3333333333333, 1234.3333333333333)	0.816497	1.95441	1	0.75	737	0.785398	3.41421
7	369	1	SP	1	4	0	2	2	3	1282.25	0.713317	0.709464	0.705778	0.450414	0.447201	0.443129	0	298	297	296	361	360	359	361	360	359	(1345L, 1090L, 1347L, 1093L)	(1345.75, 1091.0)	0.790569	2.25676	1	0.666667	739	0	4.62132
7	369	1	SP	1	15	0	2	4	5	1275.47	0.681681	0.674292	0.665494	0.364805	0.354254	0.345136	1	293	290	289	368	366	364	368	366	364	(1351L, 1082L, 1355L, 1087L)	(1352.5333333333333, 1083.6666666666667)	0.71318	4.37019	1	0.75	743	-0.555933	11.6569
7	369	1	SP	1	3	0	2	3	1	1276	0.697575	0.695245	0.693383	0.436251	0.43335	0.431072	0	442	442	442	215	215	215	215	215	215	(1351L, 1236L, 1354L, 1237L)	(1352.0, 1236.0)	1	1.95441	1	1	744	-1.5708	1
7	369	1	SP	1	38	0	2	6	8	1271.47	0.661346	0.646996	0.628708	0.390898	0.353089	0.320308	1	192	188	185	469	465	462	469	465	462	(1354L, 977L, 1360L, 985L)	(1356.5263157894738, 980.1842105263158)	0.565075	6.9558	1	0.791667	746	0.153267	20.4853
7	369	1	SP	1	5	0	2	3	3	1272	0.701341	0.698406	0.688822	0.358233	0.344357	0.334826	0	306	305	304	353	352	351	353	352	351	(1355L, 1097L, 1358L, 1100L)	(1356.0, 1098.0)	0	2.52313	1	0.555556	747	0.785398	5.65685
7	369	1	SP	1	3	0	2	3	1	1272	0.690672	0.690061	0.689413	0.430798	0.428199	0.426425	0	443	443	443	216	215	215	216	215	215	(1355L, 1236L, 1358L, 1237L)	(1356.0, 1236.0)	1	1.95441	1	1	748	-1.5708	1
7	369	1	SP	1	55	0	2	9	8	1266.16	0.63557	0.620822	0.605933	0.357337	0.338067	0.316324	1	4	1	0	628	624	622	628	624	622	(1358L, 772L, 1367L, 780L)	(1361.8363636363636, 775.1818181818181)	0.529737	8.36828	1	0.763889	750	-1.24025	24.7279
7	369	1	SP	1	21	0	2	5	6	1265.05	0.697583	0.689768	0.679049	0.404981	0.400745	0.393806	1	350	347	345	312	309	307	312	309	307	(1361L, 1137L, 1366L, 1143L)	(1362.952380952381, 1139.4285714285713)	0.520353	5.17088	1	0.7	752	0.865892	15.0711
7	369	1	SP	1	10	0	2	3	4	1265	0.707088	0.700605	0.694452	0.459255	0.451712	0.44469	1	437	435	434	224	222	221	224	222	221	(1362L, 1227L, 1365L, 1231L)	(1363.0, 1228.5)	0.790569	3.56825	1	0.833333	753	0.463648	8.82843
7	369	1	SP	1	5	0	2	3	2	1262.8	0.701224	0.696433	0.692217	0.435205	0.433267	0.427899	0	353	352	352	305	304	304	305	304	304	(1364L, 1144L, 1367L, 1146L)	(1365.2, 1144.4)	0.816497	2.52313	1	0.833333	755	-1.24905	5.20711
7	369	1	SP	1	18	0	2	5	5	1260.28	0.677957	0.668564	0.656366	0.322539	0.314677	0.301996	1	457	454	452	206	203	201	206	203	201	(1366L, 1245L, 1371L, 1250L)	(1367.7222222222222, 1247.1666666666667)	0.586686	4.78731	1	0.72	756	-0.551281	13.0711
7	369	1	SP	1	3	0	2	3	2	1255	0.705815	0.704392	0.702899	0.50527	0.501007	0.497373	0	419	418	418	239	238	238	239	238	238	(1372L, 1210L, 1375L, 1212L)	(1373.0, 1210.3333333333333)	0.973723	1.95441	1	0.5	759	1.0794	1.20711
7	369	1	SP	1	14	0	2	4	4	1253.5	0.688708	0.680731	0.6679	0.403031	0.392292	0.382608	1	443	441	440	217	215	214	217	215	214	(1373L, 1232L, 1377L, 1236L)	(1374.5, 1233.5)	0.67082	4.22201	1	0.875	762	0.785398	10.8284
7	369	1	SP	1	12	0	2	4	4	1251.25	0.654934	0.645076	0.633878	0.293796	0.279866	0.266452	1	271	268	267	386	384	383	386	384	383	(1375L, 1057L, 1379L, 1061L)	(1376.75, 1058.3333333333333)	0.490719	3.90882	1	0.75	764	0.345668	10.2426
7	369	1	SP	1	1	0	1	1	1	1253	0.700415	0.700415	0.700415	0.566903	0.566903	0.566903	0	401	401	401	256	256	256	256	256	256	(1375L, 1192L, 1376L, 1193L)	(1375.0, 1192.0)	0	1.12838	1	1	765	0.785398	0
7	369	1	SP	1	7	0	2	4	2	1251.29	0.707455	0.701688	0.693139	0.463203	0.458979	0.454745	0	429	428	428	229	228	228	229	228	228	(1375L, 1219L, 1379L, 1221L)	(1376.7142857142858, 1219.5714285714287)	0.888666	2.98541	1	0.875	766	1.42507	7.20711
7	369	1	SP	1	84	0	2	11	11	1248.11	0.703389	0.69319	0.674376	0.425011	0.391976	0.35575	1	361	355	350	305	299	295	305	299	295	(1376L, 1141L, 1387L, 1152L)	(1379.892857142857, 1146.107142857143)	0.548618	10.3418	1	0.694215	767	-0.621474	33.5563
7	369	1	SP	1	1	0	1	1	1	1249	0.698355	0.698355	0.698355	0.545413	0.545413	0.545413	0	401	401	401	255	255	255	255	255	255	(1379L, 1192L, 1380L, 1193L)	(1379.0, 1192.0)	0	1.12838	1	1	772	0.785398	0
7	369	1	SP	1	2	0	2	1	2	1248	0.699293	0.697157	0.695022	0.520505	0.518495	0.516485	0	389	388	388	268	267	267	268	267	267	(1380L, 1179L, 1381L, 1181L)	(1380.0, 1179.5)	1	1.59577	1	1	774	0	0
7	369	1	SP	1	12	0	2	4	4	1241.08	0.683489	0.679437	0.674598	0.341202	0.332808	0.321417	1	445	443	442	215	213	211	215	213	211	(1385L, 1232L, 1389L, 1236L)	(1386.9166666666667, 1233.6666666666667)	0.590703	3.90882	1	0.75	779	0.606013	10.2426
7	369	1	SP	1	15	0	2	6	4	1236.6	0.706839	0.696317	0.682186	0.460466	0.448782	0.43157	1	413	411	410	246	244	243	246	244	243	(1389L, 1199L, 1395L, 1203L)	(1391.4, 1200.3333333333333)	0.705562	4.37019	1	0.625	780	-1.41319	12.0711
7	369	1	SP	1	2	0	2	2	2	1231.5	0.696287	0.694988	0.693689	0.383704	0.382952	0.382199	0	428	428	428	228	227	227	228	227	227	(1396L, 1216L, 1398L, 1218L)	(1396.5, 1216.5)	1	1.59577	1	0.5	784	0.785398	0
7	369	1	SP	1	16	0	2	5	5	1225.12	0.695913	0.681129	0.667014	0.365785	0.356779	0.348154	1	384	381	379	274	272	270	274	272	270	(1401L, 1166L, 1406L, 1171L)	(1402.875, 1167.9375)	0.666204	4.51352	1	0.64	787	-0.652948	12.4853
7	369	1	SP	1	3	0	2	2	2	1220.33	0.681031	0.678722	0.675868	0.343267	0.338083	0.334159	0	395	394	394	259	258	258	259	258	258	(1407L, 1180L, 1409L, 1182L)	(1407.6666666666667, 1180.6666666666667)	0.816497	1.95441	1	0.75	789	0.785398	3.41421
7	369	1	SP	1	6	0	2	4	2	1218.5	0.677412	0.671189	0.665263	0.345839	0.342058	0.336111	0	403	402	401	252	251	251	252	251	251	(1408L, 1187L, 1412L, 1189L)	(1409.5, 1187.6666666666667)	0.870388	2.76395	1	0.75	790	-1.5708	6.41421
7	369	1	SP	1	14	0	2	4	5	1210.86	0.657177	0.642389	0.617405	0.313833	0.295442	0.276504	1	443	441	439	214	212	211	214	212	211	(1416L, 1224L, 1420L, 1229L)	(1417.142857142857, 1226.0)	0.746672	4.22201	1	0.7	797	0.330522	11.6569
7	369	1	SP	1	15	0	2	5	4	1181.07	0.628949	0.618106	0.596742	0.347463	0.327896	0.307789	1	4	2	1	555	552	550	555	552	550	(1445L, 761L, 1450L, 765L)	(1446.9333333333334, 762.8)	0.773454	4.37019	1	0.75	815	1.30876	12.2426
7	369	1	SP	1	14	0	2	5	4	1082.21	0.669553	0.666079	0.661143	0.509036	0.471649	0.437805	1	4	2	1	471	468	467	471	468	467	(1544L, 753L, 1549L, 757L)	(1545.7857142857142, 754.6428571428571)	0.629289	4.22201	1	0.7	849	-1.14568	11.0711
7	369	1	SP	1	20	0	2	8	5	1076.95	0.689575	0.682984	0.672529	0.504203	0.49142	0.478726	1	32	30	28	453	449	445	453	449	445	(1548L, 725L, 1556L, 730L)	(1551.05, 726.7)	0.935399	5.04627	1	0.5	850	1.19665	17.864
7	369	1	SP	1	15	0	2	5	4	1075.13	0.635645	0.614722	0.598103	0.380332	0.345731	0.321906	1	181	179	178	388	386	384	388	386	384	(1551L, 936L, 1556L, 940L)	(1552.8666666666666, 937.5333333333333)	0.476095	4.37019	1	0.75	853	-1.32582	11.6569
7	369	1	SP	1	14	0	2	4	5	1070.64	0.676069	0.670368	0.662568	0.454811	0.425794	0.406505	1	16	14	12	455	453	452	455	453	452	(1556L, 769L, 1560L, 774L)	(1557.357142857143, 771.2142857142857)	0.629289	4.22201	1	0.7	856	-0.425121	11.0711
7	369	1	SP	1	4	0	2	3	2	1069	0.66796	0.663919	0.661311	0.564819	0.556105	0.551463	0	9	8	8	456	455	454	456	455	454	(1558L, 765L, 1561L, 767L)	(1559.0, 765.5)	0.924176	2.25676	1	0.666667	858	-1.01722	4.41421
7	369	1	SP	1	5	0	2	3	3	1059	0.655748	0.647527	0.636184	0.325697	0.318634	0.3127	0	45	44	43	427	426	426	427	426	426	(1568L, 712L, 1571L, 715L)	(1569.0, 713.0)	0	2.52313	1	0.555556	861	0.785398	5.65685
7	369	1	SP	1	2	0	2	2	2	1039.5	0.69255	0.692306	0.692061	0.44338	0.439354	0.435328	0	22	21	21	423	422	422	423	422	422	(1588L, 735L, 1590L, 737L)	(1588.5, 735.5)	1	1.59577	1	0.5	870	-0.785398	0
7	369	1	SP	1	16	0	2	5	4	1035	0.655145	0.635167	0.616199	0.332847	0.306474	0.284869	1	65	63	62	398	395	394	398	395	394	(1591L, 692L, 1596L, 696L)	(1593.0, 693.5)	0.57735	4.51352	1	0.8	872	-1.5708	11.6569
7	369	1	SP	1	22	0	2	6	9	1026.55	0.678758	0.670673	0.660983	0.394031	0.380805	0.36286	1	19	15	11	417	415	414	417	415	414	(1599L, 768L, 1605L, 777L)	(1601.4545454545455, 772.1363636363636)	0.95584	5.29257	1	0.407407	878	0.527063	18.6924
7	369	1	SP	1	38	0	2	17	3	1016.39	0.601584	0.576795	0.563816	0.379684	0.366274	0.341322	1	143	141	141	355	347	339	355	347	339	(1604L, 898L, 1621L, 901L)	(1611.6052631578948, 898.8684210526316)	0.987711	6.9558	1	0.745098	883	-1.5387	29.935
7	369	1	SP	1	8	0	2	3	3	1021.88	0.613207	0.598069	0.582355	0.339248	0.328077	0.314522	0	54	53	52	393	391	391	393	391	391	(1605L, 809L, 1608L, 812L)	(1606.125, 810.125)	0.612372	3.19154	1	0.888889	884	0.785398	7.41421
7	369	1	SP	1	1	0	1	1	1	989	0.685526	0.685526	0.685526	0.533785	0.533785	0.533785	0	165	165	165	313	313	313	313	313	313	(1639L, 922L, 1640L, 923L)	(1639.0, 922.0)	0	1.12838	1	1	904	0.785398	0
7	369	1	SP	1	4	0	2	2	3	982.25	0.6746	0.669532	0.658442	0.382577	0.366652	0.356619	0	166	165	164	308	307	306	308	307	306	(1645L, 921L, 1647L, 924L)	(1645.75, 922.0)	0.790569	2.25676	1	0.666667	906	0	4.62132
7	369	1	SP	1	14	0	2	5	4	977.214	0.648992	0.631752	0.608571	0.356394	0.330643	0.310186	1	181	179	178	299	297	295	299	297	295	(1649L, 935L, 1654L, 939L)	(1650.7857142857142, 936.3571428571429)	0.629289	4.22201	1	0.7	910	1.14568	11.0711
7	369	1	SP	1	2	0	2	1	2	962	0.707915	0.705074	0.702234	0.45769	0.455257	0.452824	0	606	605	605	5	4	4	5	4	4	(1666L, 1362L, 1667L, 1364L)	(1666.0, 1362.5)	1	1.59577	1	1	917	0	0
7	369	1	SP	1	57	0	2	9	8	946.982	0.641479	0.623673	0.603137	0.323537	0.29856	0.276827	1	8	4	1	360	355	351	360	355	351	(1677L, 749L, 1686L, 757L)	(1681.017543859649, 752.6666666666666)	0.669613	8.51908	1	0.791667	921	1.04213	25.8995
7	369	1	SP	1	13	0	2	4	5	936.769	0.620308	0.603544	0.582503	0.324918	0.300152	0.283106	1	298	295	294	176	174	173	176	174	173	(1690L, 458L, 1694L, 463L)	(1691.2307692307693, 460.15384615384613)	0.666667	4.06843	1	0.65	927	-0.197396	11.0711
7	369	1	SP	1	15	0	2	4	4	722.4	0.659463	0.638496	0.618468	0.321346	0.298511	0.280545	1	154	152	151	85	83	81	85	83	81	(1904L, 914L, 1908L, 918L)	(1905.6, 915.6)	0.489898	4.37019	1	0.9375	994	0.785398	11.4142
7	369	1	SP	1	11	0	2	4	4	637.273	0.664406	0.653401	0.626678	0.319336	0.288781	0.261264	1	143	141	140	31	29	27	31	29	27	(1989L, 622L, 1993L, 626L)	(1990.7272727272727, 623.2727272727273)	0.690066	3.74241	1	0.6875	1029	0.785398	10.6569
7	369	1	SP	1	22	0	2	6	5	589.818	0.654757	0.646102	0.632013	0.302635	0.284505	0.265147	1	127	124	123	10	8	6	10	8	6	(2036L, 641L, 2042L, 646L)	(2038.1818181818182, 643.0909090909091)	0.78331	5.29257	1	0.733333	1044	-1.04994	15.6569
7	369	1	SP	1	35	0	2	8	6	580.486	0.653884	0.637963	0.620483	0.305778	0.288219	0.271287	1	110	107	105	19	15	13	19	15	13	(2044L, 658L, 2052L, 664L)	(2047.5142857142857, 660.5714285714286)	0.678689	6.67558	1	0.729167	1048	-1.20514	20.4853
7	369	1	SP	1	44	0	2	9	8	543.955	0.651475	0.63768	0.619137	0.301849	0.286768	0.268846	1	69	65	62	35	32	29	35	32	29	(2080L, 700L, 2089L, 708L)	(2084.0454545454545, 703.75)	0.71704	7.48482	1	0.611111	1057	-0.893343	24.1421
7	369	1	SP	1	12	0	2	4	4	265.667	0.619759	0.604078	0.579108	0.3997	0.36952	0.34754	1	41	39	38	22	20	19	22	20	19	(2361L, 735L, 2365L, 739L)	(2362.3333333333335, 736.75)	0.490719	3.90882	1	0.75	1092	1.22513	10.2426
7	369	1	SP	1	21	0	2	5	5	75.6667	0.634039	0.621313	0.607926	0.500128	0.471213	0.439301	1	19	17	15	33	31	29	33	31	29	(2550L, 767L, 2555L, 772L)	(2552.3333333333335, 769.1428571428571)	0.500063	5.17088	1	0.84	1109	0.691287	14.2426
7	369	1	SP	1	3	0	2	2	2	53.6667	0.636256	0.632633	0.628046	0.468567	0.463772	0.458761	0	20	19	19	22	21	20	22	21	20	(2574L, 775L, 2576L, 777L)	(2574.3333333333335, 775.6666666666666)	0.816497	1.95441	1	0.75	1112	-0.785398	3.41421
7	369	1	SP	1	99	3	2	9	19	2499.89	0.736127	0.662519	0.604007	0.31113	0.274726	0.217886	1	17	10	0	9	4	2	9	4	2	(125L, 835L, 134L, 854L)	(128.11111111111111, 846.4545454545455)	0.918799	11.2272	1	0.578947	1	-0.276887	45.7635
7	369	1	SP	1	17	3	2	3	8	2501.18	0.772265	0.702564	0.636568	0.255923	0.228426	0.198268	1	11	8	4	4	2	1	4	2	1	(126L, 822L, 129L, 830L)	(126.82352941176471, 824.9411764705883)	0.942024	4.65243	1	0.708333	2	0.197324	13.4497
7	369	1	SP	1	40	3	2	4	14	2499.38	0.775312	0.678978	0.62218	0.254848	0.230254	0.193811	1	32	25	20	5	3	1	5	3	1	(127L, 857L, 131L, 871L)	(128.625, 862.95)	0.969891	7.1365	1	0.714286	4	-0.0256751	31.3492
7	369	1	SP	1	25	3	2	6	7	2491.92	0.758262	0.678206	0.593835	0.2683	0.233632	0.201428	1	51	47	45	6	3	2	6	3	2	(134L, 783L, 140L, 790L)	(136.08, 786.32)	0.479549	5.6419	1	0.595238	9	-0.737697	17.864
7	369	1	SP	1	22	3	2	4	7	2492.5	0.782591	0.69457	0.630744	0.276585	0.24572	0.207142	1	52	48	46	5	2	1	5	2	1	(134L, 885L, 138L, 892L)	(135.5, 887.7727272727273)	0.805759	5.29257	1	0.785714	10	-0.261856	15.6569
7	369	1	SP	1	16	3	2	5	5	2174.44	0.790925	0.704929	0.645112	0.270258	0.242938	0.214066	1	403	401	399	4	2	1	4	2	1	(452L, 1235L, 457L, 1240L)	(453.5625, 1237.125)	0.815433	4.51352	1	0.64	274	-0.789345	13.0711
7	369	1	SP	1	13	3	2	4	4	2147.62	0.745767	0.674025	0.609458	0.193971	0.174842	0.157571	1	416	414	413	4	2	1	4	2	1	(479L, 1249L, 483L, 1253L)	(480.38461538461536, 1250.6153846153845)	0.523557	4.06843	1	0.8125	302	0.785398	10.2426
7	369	1	SP	1	26	3	2	6	6	1796.23	0.781951	0.665048	0.603343	0.216656	0.194817	0.161533	1	579	576	574	6	3	1	6	3	1	(829L, 1393L, 835L, 1399L)	(831.7692307692307, 1395.8461538461538)	0.473358	5.75363	1	0.722222	473	1.05941	17.0711
7	369	1	SP	1	13	3	2	4	4	1693.54	0.760632	0.686285	0.629735	0.18782	0.171822	0.146126	1	611	609	608	4	2	1	4	2	1	(933L, 1421L, 937L, 1425L)	(934.4615384615385, 1422.8461538461538)	0.50814	4.06843	1	0.8125	532	-1.33035	10.8284
7	369	1	SP	1	51	3	2	14	7	1588.65	0.768541	0.692822	0.639659	0.364726	0.314262	0.272125	1	638	635	632	8	3	2	8	3	2	(1032L, 1438L, 1046L, 1445L)	(1039.3529411764705, 1441.6666666666667)	0.91229	8.05824	1	0.520408	571	1.56342	31.8995
7	369	1	SP	1	54	3	2	7	11	1540.52	0.736786	0.650352	0.595732	0.235262	0.209877	0.170394	1	656	651	646	10	5	2	10	5	2	(1085L, 142L, 1092L, 153L)	(1087.4814814814815, 146.46296296296296)	0.882719	8.29186	1	0.701299	595	0.328802	30.7279
7	369	1	SP	1	32	3	2	9	6	1481.34	0.773507	0.661753	0.604081	0.224381	0.20851	0.170678	1	651	648	646	6	3	1	6	3	1	(1143L, 1445L, 1152L, 1451L)	(1146.65625, 1447.59375)	0.814725	6.38308	1	0.592593	620	-1.46001	20.3137
7	369	1	SP	1	13	3	2	6	3	1262.46	0.789245	0.729367	0.65856	0.299851	0.277454	0.237622	1	659	658	657	4	2	2	4	2	2	(1363L, 1450L, 1369L, 1453L)	(1365.5384615384614, 1451.3846153846155)	0.925425	4.06843	1	0.722222	754	1.54785	10.4142
7	369	1	SP	1	70	3	2	15	11	1179.99	0.749625	0.650498	0.603096	0.318009	0.272362	0.218093	1	656	649	645	12	7	2	12	7	2	(1441L, 1428L, 1456L, 1439L)	(1448.0142857142857, 1432.357142857143)	0.816636	9.4407	1	0.424242	813	-0.937041	40.0061
7	369	1	SP	1	9	3	2	4	3	1136.44	0.750193	0.68178	0.626675	0.268202	0.240647	0.215349	0	653	652	651	3	2	1	3	2	1	(1490L, 1424L, 1494L, 1427L)	(1491.5555555555557, 1425.3333333333333)	0.786284	3.38514	1	0.75	828	1.46525	7.62132
7	369	1	SP	1	41	3	2	16	8	989.049	0.766553	0.685956	0.623463	0.284489	0.245923	0.206425	1	624	620	617	5	2	1	5	2	1	(1630L, 1374L, 1646L, 1382L)	(1638.9512195121952, 1377.3170731707316)	0.977098	7.22515	1	0.320312	901	1.14453	32.1066
7	369	1	SP	1	227	4	3	22	16	2352.23	0.712499	0.689427	0.649918	0.75217	0.594042	0.486459	2	246	237	230	27	18	12	27	18	12	(265L, 1070L, 287L, 1086L)	(275.77092511013217, 1077.0088105726873)	0.805173	17.0007	1	0.644886	100	-1.28626	60.2843
7	369	1	SP	1	668	4	3	30	33	2230.27	0.708794	0.67005	0.636209	0.831091	0.710479	0.580535	2	206	190	174	153	139	124	153	139	124	(384L, 1011L, 414L, 1044L)	(397.7305389221557, 1027.570359281437)	0.490013	29.1637	1	0.674747	204	-0.382251	108.19
7	369	1	SP	1	5711	4	3	104	132	1947.93	0.721176	0.677181	0.630564	0.838834	0.687147	0.541811	3	192	130	65	406	358	310	406	358	310	(633L, 634L, 737L, 766L)	(680.0726667834005, 697.0583085274033)	0.500082	85.2729	0	0.416011	366	0.261022	592.405
7	369	1	SP	1	2079	4	3	59	47	1287.42	0.71582	0.672164	0.628362	0.877923	0.725246	0.586299	3	421	398	375	282	258	236	282	258	236	(1312L, 1169L, 1371L, 1216L)	(1340.5776815776817, 1191.9009139009138)	0.630752	51.4496	0	0.74973	706	1.47882	205.48
7	369	1	SP	1	260	4	3	18	21	1287.45	0.71081	0.678459	0.646021	0.816191	0.689214	0.538084	2	322	312	302	355	344	335	355	344	335	(1332L, 1096L, 1350L, 1117L)	(1340.553846153846, 1106.2153846153847)	0.478386	18.1946	1	0.687831	725	-0.0893048	59.9411
7	369	1	SP	1	29	4	2	6	6	1126.24	0.721562	0.67072	0.606439	0.670069	0.556558	0.436349	1	650	647	645	9	6	4	9	6	4	(1499L, 1415L, 1505L, 1421L)	(1501.7586206896551, 1417.5172413793102)	0.46319	6.07651	1	0.805556	829	0.08573	17.6569
7	369	1	SP	1	990	4	3	36	38	1060.5	0.697438	0.667757	0.628585	0.849261	0.694505	0.572155	2	26	10	0	464	446	430	464	446	430	(1550L, 731L, 1586L, 769L)	(1567.5040404040403, 749.1080808080808)	0.55194	35.5036	1	0.723684	852	-0.627772	125.497
7	369	1	SP	1	858	4	3	35	37	1009.12	0.697373	0.660544	0.62378	0.859543	0.730654	0.56011	2	190	170	154	345	330	314	345	330	314	(1603L, 911L, 1638L, 948L)	(1618.8834498834499, 927.034965034965)	0.73096	33.0521	1	0.662548	882	0.763578	118.261
7	369	1	SP	1	78	4	2	11	10	1004.77	0.714719	0.665816	0.623255	0.783129	0.638047	0.486817	1	623	618	614	14	9	5	14	9	5	(1618L, 1371L, 1629L, 1381L)	(1623.2307692307693, 1375.576923076923)	0.545053	9.96557	1	0.709091	892	0.922215	30.9706
7	369	1	SP	1	46	4	2	8	7	982.522	0.71739	0.670534	0.614726	0.718289	0.597541	0.463693	1	611	607	605	13	10	7	13	10	7	(1642L, 1362L, 1650L, 1369L)	(1645.4782608695652, 1364.891304347826)	0.465385	7.65304	1	0.821429	905	1.55596	22.4853
7	369	1	SP	1	2707	4	3	53	78	35.3391	0.770815	0.659014	0.615338	0.835277	0.66049	0.458747	3	44	16	0	47	18	3	47	18	3	(2567L, 706L, 2620L, 784L)	(2592.660879202069, 746.4817140746213)	0.842563	58.7083	1	0.654814	1111	-0.338531	227.238
7	369	1	SP	1	13	5	2	4	7	2496.62	0.632559	0.622267	0.609842	0.284008	0.273781	0.267655	1	6	3	0	9	7	6	9	7	6	(130L, 830L, 134L, 837L)	(131.3846153846154, 832.4615384615385)	0.964647	4.06843	1	0.464286	8	0.453913	10.6213
7	369	1	SP	1	5	5	2	3	2	2481.8	0.619233	0.607902	0.5939	0.289954	0.283397	0.276617	0	10	9	8	23	22	21	23	22	21	(145L, 829L, 148L, 831L)	(146.2, 829.6)	0.816497	2.52313	1	0.833333	16	1.24905	5.20711
7	369	1	SP	1	6	5	2	3	3	2478.17	0.619259	0.606143	0.595272	0.238992	0.232965	0.230243	0	71	70	69	6	4	4	6	4	4	(149L, 910L, 152L, 913L)	(149.83333333333334, 911.0)	0.870388	2.76395	1	0.666667	20	-0.643501	6.20711
7	369	1	SP	1	5	5	2	4	3	2471.4	0.620401	0.607671	0.601643	0.249673	0.242516	0.238473	0	82	81	80	7	5	5	7	5	5	(155L, 922L, 159L, 925L)	(156.6, 923.0)	0.911815	2.52313	1	0.416667	24	-1.12277	4.62132
7	369	1	SP	1	4	5	2	2	2	2471.5	0.620021	0.608207	0.58823	0.275016	0.273237	0.269645	0	63	62	62	14	13	13	14	13	13	(156L, 904L, 158L, 906L)	(156.5, 904.5)	0	2.25676	1	1	26	0.785398	4
7	369	1	SP	1	10	5	2	3	4	2471	0.659471	0.634069	0.618637	0.245358	0.230188	0.212802	1	88	86	85	5	3	3	5	3	3	(156L, 927L, 159L, 931L)	(157.0, 928.5)	0.790569	3.56825	1	0.833333	27	-0.463648	8.82843
7	369	1	SP	1	6	5	2	2	3	2468.5	0.617205	0.606805	0.595119	0.283297	0.274076	0.269096	0	54	53	52	23	22	21	23	22	21	(159L, 786L, 161L, 789L)	(159.5, 787.0)	0.790569	2.76395	1	1	28	0	6
7	369	1	SP	1	3	5	2	2	2	2455.67	0.639783	0.624266	0.601216	0.187715	0.182355	0.176287	0	127	126	126	4	3	3	4	3	3	(172L, 714L, 174L, 716L)	(172.33333333333334, 714.3333333333334)	0.816497	1.95441	1	0.75	37	0.785398	3.41421
7	369	1	SP	1	10	5	2	3	4	2446	0.630434	0.60478	0.58504	0.236378	0.219431	0.209596	1	132	130	129	5	3	3	5	3	3	(181L, 971L, 184L, 975L)	(182.0, 972.5)	0.790569	3.56825	1	0.833333	43	-0.463648	8.82843
7	369	1	SP	1	5	5	2	3	3	2438	0.622239	0.609222	0.602248	0.285407	0.281981	0.271625	0	97	96	95	29	27	27	29	27	27	(189L, 937L, 192L, 940L)	(190.0, 938.0)	0	2.52313	1	0.555556	48	0.785398	5.65685
7	369	1	SP	1	19	5	2	5	9	2428.26	0.641231	0.61402	0.594129	0.270424	0.24919	0.235445	1	159	155	151	6	5	4	6	5	4	(198L, 993L, 203L, 1002L)	(199.73684210526315, 997.3157894736842)	0.966029	4.91849	1	0.422222	52	-0.433026	17.0355
7	369	1	SP	1	10	5	2	3	4	2406	0.617576	0.602277	0.574581	0.300503	0.283785	0.267059	1	110	108	107	55	53	53	55	53	53	(221L, 731L, 224L, 735L)	(222.0, 732.8)	0.612372	3.56825	1	0.833333	64	0	8.82843
7	369	1	SP	1	5	5	2	3	3	2391.2	0.630919	0.607505	0.592888	0.175051	0.16851	0.161507	0	232	231	230	2	2	2	2	2	2	(236L, 607L, 239L, 610L)	(236.8, 607.8)	0.938083	2.52313	1	0.555556	77	0.785398	5.41421
7	369	1	SP	1	5	5	2	2	3	2387.6	0.712691	0.676511	0.655599	0.204189	0.189915	0.171777	0	225	224	223	2	1	1	2	1	1	(240L, 1064L, 242L, 1067L)	(240.4, 1065.2)	0.816497	2.52313	1	0.833333	83	-0.321751	5.20711
7	369	1	SP	1	3	5	2	2	2	2373.67	0.62153	0.613754	0.604169	0.297549	0.295685	0.294621	0	71	70	70	98	97	97	98	97	97	(254L, 910L, 256L, 912L)	(254.33333333333334, 910.3333333333334)	0.816497	1.95441	1	0.75	91	0.785398	3.41421
7	369	1	SP	1	3	5	2	2	2	2372.33	0.62789	0.616883	0.610517	0.29408	0.291226	0.288948	0	91	90	90	89	88	88	89	88	88	(255L, 930L, 257L, 932L)	(255.66666666666666, 930.3333333333334)	0.816497	1.95441	1	0.75	93	-0.785398	3.41421
7	369	1	SP	1	7	5	2	4	2	2360.71	0.635212	0.626759	0.616385	0.294749	0.291966	0.286902	0	212	211	211	32	31	30	32	31	30	(266L, 1051L, 270L, 1053L)	(267.2857142857143, 1051.4285714285713)	0.888666	2.98541	1	0.875	101	1.42507	7.20711
7	369	1	SP	1	5	5	2	4	2	2354.4	0.61982	0.613232	0.60465	0.29163	0.283952	0.276818	0	76	75	75	113	111	110	113	111	110	(272L, 914L, 276L, 916L)	(273.6, 914.2)	0.924176	2.52313	1	0.625	106	-1.48087	4.41421
7	369	1	SP	1	9	5	2	3	4	2354.11	0.620923	0.614624	0.607782	0.254468	0.245043	0.231047	0	256	254	253	6	4	3	6	4	3	(273L, 1093L, 276L, 1097L)	(273.8888888888889, 1094.6666666666667)	0.694588	3.38514	1	0.75	108	0.354313	8.24264
7	369	1	SP	1	13	5	2	4	4	2350.46	0.624904	0.611334	0.589821	0.301717	0.294191	0.282919	1	40	38	37	135	133	132	135	133	132	(276L, 876L, 280L, 880L)	(277.53846153846155, 877.3846153846154)	0.743971	4.06843	1	0.8125	111	-0.885489	10.8284
7	369	1	SP	1	10	5	2	3	4	2350.9	0.611626	0.60568	0.591796	0.310677	0.298618	0.288309	1	73	71	70	118	116	115	118	116	115	(276L, 909L, 279L, 913L)	(277.1, 910.8)	0.654654	3.56825	1	0.833333	112	0.463648	8.20711
7	369	1	SP	1	6	5	2	3	3	2339.33	0.62393	0.602767	0.583442	0.191697	0.185528	0.171252	0	288	287	286	3	2	2	3	2	2	(288L, 550L, 291L, 553L)	(288.6666666666667, 550.6666666666666)	0.816497	2.76395	1	0.666667	116	0.785398	5.41421
7	369	1	SP	1	7	5	2	4	3	2330.71	0.659836	0.630542	0.614394	0.192636	0.18477	0.171716	0	286	284	283	3	2	2	3	2	2	(296L, 1122L, 300L, 1125L)	(297.2857142857143, 1123.0)	0.929868	2.98541	1	0.583333	122	-0.987844	7.20711
7	369	1	SP	1	9	5	2	4	4	2317.33	0.63126	0.624919	0.614172	0.295345	0.288587	0.281717	0	250	248	247	40	37	36	40	37	36	(309L, 1085L, 313L, 1089L)	(310.6666666666667, 1086.3333333333333)	0.877058	3.38514	1	0.5625	129	0.785398	6.24264
7	369	1	SP	1	5	5	2	3	2	2314.8	0.637201	0.627704	0.614809	0.290332	0.285096	0.278158	0	294	293	293	7	6	6	7	6	6	(312L, 1131L, 315L, 1133L)	(313.2, 1131.4)	0.816497	2.52313	1	0.833333	132	-1.24905	5.20711
7	369	1	SP	1	5	5	2	2	3	2301.6	0.625497	0.612835	0.58374	0.280081	0.267658	0.256791	0	248	246	246	51	50	49	51	50	49	(326L, 1084L, 328L, 1087L)	(326.4, 1084.8)	0.816497	2.52313	1	0.833333	144	0.321751	5.20711
7	369	1	SP	1	11	5	2	3	5	2287.82	0.618148	0.606424	0.592643	0.272108	0.267158	0.258819	1	20	18	16	200	198	198	200	198	198	(339L, 853L, 342L, 858L)	(340.1818181818182, 855.2727272727273)	0.808278	3.74241	1	0.733333	155	-0.0429971	9.82843
7	369	1	SP	1	6	5	2	3	3	2285.83	0.617349	0.608776	0.600722	0.28926	0.281473	0.276797	0	146	145	144	132	131	131	132	131	131	(341L, 982L, 344L, 985L)	(342.1666666666667, 983.1666666666666)	0.6742	2.76395	1	0.666667	158	-0.785398	6.24264
7	369	1	SP	1	18	5	2	7	3	2280.33	0.598226	0.582022	0.56246	0.326366	0.318422	0.304219	1	45	44	43	195	191	189	195	191	189	(345L, 880L, 352L, 883L)	(347.6666666666667, 881.1666666666666)	0.927186	4.78731	1	0.857143	162	-1.45138	14.2071
7	369	1	SP	1	9	5	2	4	3	2279.33	0.614383	0.60449	0.586104	0.294042	0.284008	0.270519	0	115	113	113	158	156	155	158	156	155	(347L, 950L, 351L, 953L)	(348.6666666666667, 950.7777777777778)	0.561211	3.38514	1	0.75	166	-1.43767	7.62132
7	369	1	SP	1	6	5	2	3	3	2272.17	0.609682	0.59959	0.582197	0.266062	0.261524	0.253176	0	116	114	114	163	162	161	163	162	161	(355L, 951L, 358L, 954L)	(355.8333333333333, 951.8333333333334)	0.6742	2.76395	1	0.666667	173	-0.785398	6.24264
7	369	1	SP	1	4	5	2	2	2	2261.5	0.601295	0.588713	0.567019	0.234296	0.228272	0.222583	0	331	330	330	9	8	7	9	8	7	(366L, 1167L, 368L, 1169L)	(366.5, 1167.5)	0	2.25676	1	1	186	0.785398	4
7	369	1	SP	1	10	5	2	4	4	2245	0.620475	0.608733	0.591951	0.265052	0.255602	0.244309	1	343	341	340	10	8	7	10	8	7	(381L, 1177L, 385L, 1181L)	(383.0, 1178.6)	0.494348	3.56825	1	0.625	202	-1.12277	9.03553
7	369	1	SP	1	7	5	2	3	4	2239	0.600913	0.590773	0.573985	0.278968	0.269238	0.262767	0	341	339	338	15	13	12	15	13	12	(388L, 1175L, 391L, 1179L)	(389.0, 1176.4285714285713)	0.78662	2.98541	1	0.583333	207	0.582952	7.41421
7	369	1	SP	1	12	5	2	5	4	2236.92	0.642711	0.632065	0.619629	0.287244	0.275325	0.265874	1	349	347	346	9	7	7	9	7	7	(389L, 1183L, 394L, 1187L)	(391.0833333333333, 1184.4166666666667)	0.852447	3.90882	1	0.6	208	-1.07685	10.4142
7	369	1	SP	1	6	5	2	4	2	2235.5	0.605599	0.591995	0.576916	0.280517	0.276031	0.267676	0	112	111	111	193	192	191	193	192	191	(391L, 948L, 395L, 950L)	(392.5, 948.5)	0.912871	2.76395	1	0.75	209	-1.24905	6.41421
7	369	1	SP	1	13	5	2	4	4	2230.62	0.640842	0.615726	0.595555	0.211709	0.199598	0.189887	1	375	373	372	5	3	2	5	3	2	(396L, 461L, 400L, 465L)	(397.38461538461536, 462.61538461538464)	0.523557	4.06843	1	0.8125	213	0.785398	10.2426
7	369	1	SP	1	8	5	2	5	2	2230	0.608091	0.596647	0.58496	0.281368	0.275884	0.269322	0	57	56	56	230	228	226	230	228	226	(396L, 893L, 401L, 895L)	(398.0, 893.5)	0.932532	3.19154	1	0.8	214	1.38054	8.41421
7	369	1	SP	1	11	5	2	4	4	2225.18	0.62631	0.617558	0.604742	0.278651	0.271152	0.253123	1	352	350	349	14	12	12	14	12	12	(401L, 1186L, 405L, 1190L)	(402.8181818181818, 1187.4545454545455)	0.747471	3.74241	1	0.6875	221	-0.716078	9.65685
7	369	1	SP	1	13	5	2	5	6	2213.69	0.628219	0.614602	0.601637	0.272326	0.261415	0.253358	1	368	365	363	8	7	6	8	7	6	(412L, 1200L, 417L, 1206L)	(414.3076923076923, 1202.3846153846155)	0.946327	4.06843	1	0.433333	226	-0.727327	7.65685
7	369	1	SP	1	7	5	2	3	3	2208.71	0.624315	0.611823	0.592791	0.285227	0.263904	0.253454	0	371	369	369	7	6	5	7	6	5	(418L, 1206L, 421L, 1209L)	(419.2857142857143, 1206.857142857143)	0.723885	2.98541	1	0.777778	234	-0.531849	6.20711
7	369	1	SP	1	12	5	2	4	4	2191.5	0.602492	0.589172	0.572221	0.246954	0.231196	0.222617	1	402	400	399	6	4	3	6	4	3	(435L, 434L, 439L, 438L)	(436.5, 435.5)	0	3.90882	1	0.75	257	0.785398	9.65685
7	369	1	SP	1	7	5	2	3	3	2187	0.62402	0.611603	0.596962	0.319937	0.313877	0.309308	0	110	109	108	230	228	227	230	228	227	(440L, 944L, 443L, 947L)	(441.0, 945.2857142857143)	0.377964	2.98541	1	0.777778	264	-1.5708	6.82843
7	369	1	SP	1	7	5	2	3	3	2170	0.645581	0.616089	0.602311	0.176775	0.166893	0.156418	0	422	421	420	3	2	2	3	2	2	(457L, 414L, 460L, 417L)	(458.0, 415.0)	0.816497	2.98541	1	0.777778	278	0.785398	6.82843
7	369	1	SP	1	6	5	2	3	3	2163.83	0.612231	0.602597	0.591123	0.289128	0.28396	0.279298	0	29	28	27	301	299	299	301	299	299	(463L, 863L, 466L, 866L)	(464.1666666666667, 864.1666666666666)	0.6742	2.76395	1	0.666667	285	-0.785398	6.24264
7	369	1	SP	1	6	5	2	5	2	2163.17	0.625306	0.618575	0.608465	0.302552	0.298683	0.290406	0	132	131	131	228	227	226	228	227	226	(463L, 967L, 468L, 969L)	(464.8333333333333, 967.8333333333334)	0.964308	2.76395	1	0.6	286	-1.48822	5.41421
7	369	1	SP	1	8	5	2	3	4	2159.88	0.623699	0.610806	0.594926	0.250739	0.246269	0.243371	0	297	295	294	109	107	106	109	107	106	(467L, 539L, 470L, 543L)	(468.125, 540.25)	0.884338	3.19154	1	0.666667	290	-0.617061	8.24264
7	369	1	SP	1	6	5	2	3	3	2147.83	0.627081	0.616199	0.59672	0.29403	0.285787	0.274625	0	192	190	190	189	188	187	189	188	187	(479L, 1026L, 482L, 1029L)	(480.1666666666667, 1026.6666666666667)	0.48795	2.76395	1	0.666667	301	-0.463648	6.41421
7	369	1	SP	1	15	5	2	5	4	2138.07	0.61965	0.604652	0.584599	0.276861	0.269476	0.261454	1	176	174	173	215	213	212	215	213	212	(488L, 660L, 493L, 664L)	(489.93333333333334, 661.4)	0.652141	4.37019	1	0.75	306	1.40565	11.6569
7	369	1	SP	1	13	5	2	5	5	2134.54	0.609803	0.601205	0.584522	0.307372	0.299749	0.290572	1	156	153	152	227	226	224	227	226	224	(491L, 988L, 496L, 993L)	(493.46153846153845, 989.7692307692307)	0.929886	4.06843	1	0.52	307	-0.708544	9.03553
7	369	1	SP	1	3	5	2	2	2	2115.67	0.619006	0.60848	0.588728	0.185548	0.180681	0.175924	0	426	425	425	3	2	2	3	2	2	(512L, 1261L, 514L, 1263L)	(512.3333333333334, 1261.6666666666667)	0.816497	1.95441	1	0.75	310	-0.785398	3.41421
7	369	1	SP	1	8	5	2	4	3	2102.62	0.654585	0.635599	0.606574	0.176257	0.170231	0.158052	0	464	462	462	4	2	2	4	2	2	(524L, 369L, 528L, 372L)	(525.375, 370.25)	0.81241	3.19154	1	0.666667	312	1.23343	7.03553
7	369	1	SP	1	9	5	2	3	3	2091	0.603382	0.593643	0.578338	0.273541	0.262804	0.25061	0	405	404	403	34	32	31	34	32	31	(536L, 1239L, 539L, 1242L)	(537.0, 1240.0)	0	3.38514	1	1	315	0.785398	8
7	369	1	SP	1	9	5	2	4	3	2071.11	0.611538	0.601772	0.592869	0.265144	0.259296	0.252466	0	51	50	49	352	350	348	352	350	348	(555L, 782L, 559L, 785L)	(556.8888888888889, 782.7777777777778)	0.786953	3.38514	1	0.75	319	-1.05561	8.82843
7	369	1	SP	1	7	5	2	3	4	2065.86	0.606036	0.596826	0.57978	0.235099	0.229944	0.225242	0	264	262	261	188	187	186	188	187	186	(561L, 569L, 564L, 573L)	(562.1428571428571, 570.4285714285714)	0.726871	2.98541	1	0.583333	323	-0.190253	7.24264
7	369	1	SP	1	11	5	2	4	3	2063.36	0.623027	0.612892	0.599404	0.258115	0.251271	0.243116	1	59	58	57	350	348	347	350	348	347	(563L, 774L, 567L, 777L)	(564.6363636363636, 774.9090909090909)	0.708444	3.74241	1	0.916667	324	-1.30776	9.41421
7	369	1	SP	1	14	5	2	4	4	2058.5	0.624517	0.606508	0.583873	0.282381	0.26402	0.248104	1	479	477	476	9	7	6	9	7	6	(568L, 354L, 572L, 358L)	(569.5, 355.5)	0.67082	4.22201	1	0.875	326	0.785398	10.8284
7	369	1	SP	1	11	5	2	5	3	2057.91	0.633369	0.613994	0.59656	0.290802	0.274635	0.262299	1	449	447	447	10	8	7	10	8	7	(568L, 1280L, 573L, 1283L)	(570.0909090909091, 1280.909090909091)	0.86073	3.74241	1	0.733333	327	1.18268	8.41421
7	369	1	SP	1	9	5	2	4	4	2035.22	0.636867	0.629411	0.619955	0.289903	0.28181	0.272623	0	11	9	8	405	404	403	405	404	403	(591L, 822L, 595L, 826L)	(592.7777777777778, 823.5555555555555)	0.835577	3.38514	1	0.5625	335	0.987844	8.24264
7	369	1	SP	1	6	5	2	2	3	2031.5	0.629955	0.624264	0.613532	0.253424	0.244271	0.240495	0	264	263	262	209	208	207	209	208	207	(596L, 568L, 598L, 571L)	(596.5, 569.0)	0.790569	2.76395	1	1	338	0	6
7	369	1	SP	1	10	5	2	4	5	2012.2	0.616856	0.602424	0.586262	0.278773	0.273211	0.264564	1	397	394	393	78	76	75	78	76	75	(614L, 1226L, 618L, 1231L)	(615.8, 1227.9)	0.910771	3.56825	1	0.5	351	-0.681166	7.65685
7	369	1	SP	1	7	5	2	3	3	2012.86	0.611367	0.602599	0.5842	0.282574	0.274315	0.266516	0	474	472	472	8	7	6	8	7	6	(614L, 1305L, 617L, 1308L)	(615.1428571428571, 1305.7142857142858)	0.723885	2.98541	1	0.777778	352	-1.03895	6.20711
7	369	1	SP	1	7	5	2	4	3	2011.57	0.628149	0.6155	0.604352	0.268426	0.263327	0.258488	0	71	69	69	374	372	371	374	372	371	(615L, 761L, 619L, 764L)	(616.4285714285714, 762.2857142857143)	0.832993	2.98541	1	0.583333	354	-1.03038	7.65685
7	369	1	SP	1	7	5	2	3	3	1975	0.620718	0.611866	0.603732	0.281896	0.275694	0.272905	0	39	37	37	418	417	416	418	417	416	(652L, 868L, 655L, 871L)	(653.0, 868.7142857142857)	0.377964	2.98541	1	0.777778	382	-1.5708	6.82843
7	369	1	SP	1	32	5	2	8	5	1945.47	0.630174	0.607588	0.577326	0.275914	0.263486	0.246192	1	502	499	498	11	8	5	11	8	5	(679L, 1329L, 687L, 1334L)	(682.53125, 1330.625)	0.860359	6.38308	1	0.8	395	1.4739	20.2426
7	369	1	SP	1	8	5	2	4	3	1943.75	0.627221	0.613	0.60268	0.22399	0.209411	0.193365	0	506	505	504	5	3	2	5	3	2	(683L, 1335L, 687L, 1338L)	(684.25, 1336.375)	0.747103	3.19154	1	0.666667	397	-1.26892	8.24264
7	369	1	SP	1	18	5	2	5	5	1934.67	0.627172	0.61313	0.586541	0.224653	0.216357	0.206516	1	550	547	546	7	5	3	7	5	3	(691L, 274L, 696L, 279L)	(693.3333333333334, 275.6666666666667)	0.377964	4.78731	1	0.72	401	0.785398	13.6569
7	369	1	SP	1	12	5	2	5	4	1915.08	0.623241	0.615666	0.606349	0.296178	0.287112	0.280329	1	181	179	178	318	316	315	318	316	315	(711L, 1006L, 716L, 1010L)	(712.9166666666666, 1007.8333333333334)	0.642894	3.90882	1	0.6	406	-1.26597	10.6569
7	369	1	SP	1	16	5	2	6	7	1885.69	0.596084	0.582628	0.565157	0.267006	0.259614	0.248575	1	369	364	362	162	159	157	162	159	157	(740L, 1188L, 746L, 1195L)	(742.3125, 1190.3125)	0.956327	4.51352	1	0.380952	420	-0.60647	14.6569
7	369	1	SP	1	3	5	2	2	2	1887.67	0.617913	0.603896	0.593113	0.191317	0.185396	0.178771	0	535	534	534	3	2	2	3	2	2	(740L, 1361L, 742L, 1363L)	(740.3333333333334, 1361.6666666666667)	0.816497	1.95441	1	0.75	421	-0.785398	3.41421
7	369	1	SP	1	10	5	2	3	4	1884	0.614643	0.604969	0.596414	0.295938	0.28598	0.27831	1	65	63	62	441	439	438	441	439	438	(743L, 885L, 746L, 889L)	(744.0, 886.8)	0.612372	3.56825	1	0.833333	427	0	8.82843
7	369	1	SP	1	2	5	2	1	2	1866	0.6561	0.640212	0.624325	0.160012	0.154865	0.149719	0	585	584	584	2	2	2	2	2	2	(762L, 234L, 763L, 236L)	(762.0, 234.5)	1	1.59577	1	1	441	0	0
7	369	1	SP	1	7	5	2	3	3	1823	0.655921	0.635117	0.611246	0.172563	0.163969	0.152712	0	601	600	599	4	2	2	4	2	2	(804L, 217L, 807L, 220L)	(805.0, 218.0)	0.816497	2.98541	1	0.777778	466	0.785398	6.82843
7	369	1	SP	1	13	5	2	4	5	1791.92	0.616346	0.601716	0.584249	0.291025	0.282787	0.275315	1	345	343	341	225	223	221	225	223	221	(835L, 1160L, 839L, 1165L)	(836.0769230769231, 1162.1538461538462)	0.661803	4.06843	1	0.65	475	0.283365	11.0711
7	369	1	SP	1	5	5	2	3	3	1782	0.647977	0.623142	0.599763	0.193685	0.183702	0.174385	0	582	581	580	4	2	2	4	2	2	(845L, 1399L, 848L, 1402L)	(846.0, 1400.0)	0	2.52313	1	0.555556	484	0.785398	5.65685
7	369	1	SP	1	6	5	2	3	2	1771	0.617563	0.602531	0.586222	0.279314	0.271592	0.263764	0	238	237	237	329	328	327	329	328	327	(856L, 1055L, 859L, 1057L)	(857.0, 1055.5)	0.790569	2.76395	1	1	492	-1.5708	6
7	369	1	SP	1	7	5	2	3	3	1756	0.617065	0.604414	0.587259	0.288559	0.281309	0.272742	0	535	534	533	57	56	55	57	56	55	(871L, 1351L, 874L, 1354L)	(872.0, 1352.0)	0.816497	2.98541	1	0.777778	499	0.785398	6.82843
7	369	1	SP	1	12	5	2	5	4	1725.33	0.614289	0.595351	0.581445	0.222642	0.218041	0.208457	1	616	614	613	9	7	5	9	7	5	(901L, 194L, 906L, 198L)	(902.6666666666666, 195.91666666666666)	0.830507	3.90882	1	0.6	512	-0.988974	11.0711
7	369	1	SP	1	7	5	2	4	3	1714.43	0.627394	0.618181	0.609195	0.279121	0.269814	0.253803	0	590	589	588	17	15	15	17	15	15	(912L, 1403L, 916L, 1406L)	(913.5714285714286, 1404.2857142857142)	0.832993	2.98541	1	0.583333	517	1.03038	7.65685
7	369	1	SP	1	5	5	2	3	3	1714	0.608954	0.593097	0.576142	0.267166	0.263679	0.257386	0	222	221	220	371	370	370	371	370	370	(913L, 1033L, 916L, 1036L)	(914.0, 1034.0)	0	2.52313	1	0.555556	518	0.785398	5.65685
7	369	1	SP	1	6	5	2	4	2	1682.5	0.614958	0.603634	0.589197	0.193989	0.188021	0.180683	0	611	610	610	4	3	3	4	3	3	(944L, 1422L, 948L, 1424L)	(945.5, 1422.6666666666667)	0.870388	2.76395	1	0.75	542	-1.5708	6.41421
7	369	1	SP	1	7	5	2	3	4	1677.29	0.610042	0.599235	0.585033	0.262771	0.258997	0.250653	0	43	41	40	556	554	554	556	554	554	(950L, 766L, 953L, 770L)	(950.7142857142857, 767.4285714285714)	0.832993	2.98541	1	0.583333	545	0.54042	7.65685
7	369	1	SP	1	12	5	2	5	5	1650.5	0.588374	0.574964	0.554495	0.255753	0.246354	0.237427	1	552	549	548	70	68	66	70	68	66	(975L, 1358L, 980L, 1363L)	(977.5, 1359.75)	0.933657	3.90882	1	0.48	555	-0.706514	12.2071
7	369	1	SP	1	4	5	2	3	2	1634	0.622845	0.611261	0.590559	0.189004	0.174775	0.169144	0	619	618	618	3	2	2	3	2	2	(993L, 1427L, 996L, 1429L)	(994.0, 1427.75)	0.790569	2.25676	1	0.666667	561	-1.5708	4.62132
7	369	1	SP	1	4	5	2	3	2	1628	0.613358	0.605401	0.595404	0.197177	0.191507	0.187436	0	619	618	618	4	3	3	4	3	3	(999L, 1427L, 1002L, 1429L)	(1000.0, 1427.75)	0.790569	2.25676	1	0.666667	562	-1.5708	4.62132
7	369	1	SP	1	13	5	2	5	5	1617.85	0.635323	0.600068	0.57329	0.213226	0.203105	0.183396	1	624	621	620	6	4	2	6	4	2	(1008L, 1428L, 1013L, 1433L)	(1010.1538461538462, 1429.8461538461538)	0.851168	4.06843	1	0.52	566	-0.859984	13.0355
7	369	1	SP	1	13	5	2	4	4	1589.54	0.620721	0.612779	0.603456	0.288085	0.281811	0.274954	1	197	195	194	434	432	431	434	432	431	(1037L, 998L, 1041L, 1002L)	(1038.4615384615386, 999.1538461538462)	0.50814	4.06843	1	0.8125	572	1.33035	10.8284
7	369	1	SP	1	12	5	2	5	4	1565.58	0.600136	0.580158	0.566055	0.319118	0.302934	0.290212	1	420	418	417	219	216	215	219	216	215	(1060L, 1221L, 1065L, 1225L)	(1062.4166666666667, 1222.9166666666667)	0.881269	3.90882	1	0.6	577	1.00345	11.4497
7	369	1	SP	1	15	5	2	6	3	1563.33	0.626992	0.604157	0.584508	0.211168	0.201773	0.19177	1	647	645	645	5	4	3	5	4	3	(1062L, 152L, 1068L, 155L)	(1064.6666666666667, 152.93333333333334)	0.86044	4.37019	1	0.833333	578	1.47631	12.2426
7	369	1	SP	1	3	5	2	2	2	1554.67	0.642496	0.631621	0.619803	0.192772	0.192069	0.190767	0	648	647	647	4	3	3	4	3	3	(1073L, 150L, 1075L, 152L)	(1073.3333333333333, 150.33333333333334)	0.816497	1.95441	1	0.75	588	0.785398	3.41421
7	369	1	SP	1	6	5	2	3	3	1551.83	0.681216	0.656467	0.633903	0.176235	0.161088	0.14799	0	652	651	650	3	2	2	3	2	2	(1075L, 146L, 1078L, 149L)	(1076.1666666666667, 146.83333333333334)	0.6742	2.76395	1	0.666667	589	0.785398	6.24264
7	369	1	SP	1	21	5	2	6	5	1511.76	0.616637	0.607134	0.595899	0.293072	0.284236	0.274396	1	147	145	143	502	499	498	502	499	498	(1114L, 651L, 1120L, 656L)	(1116.2380952380952, 652.5238095238095)	0.580974	5.17088	1	0.7	602	-1.47714	15.0711
7	369	1	SP	1	17	5	2	8	3	1495.47	0.620958	0.611063	0.601244	0.211907	0.206455	0.19694	1	655	653	652	9	7	7	9	7	7	(1129L, 139L, 1137L, 142L)	(1132.5294117647059, 139.8235294117647)	0.945777	4.65243	1	0.708333	609	-1.5626	15.2426
7	369	1	SP	1	4	5	2	2	2	1490.5	0.619021	0.608264	0.590162	0.233107	0.225799	0.221258	0	645	644	644	7	6	6	7	6	6	(1137L, 1443L, 1139L, 1445L)	(1137.5, 1443.5)	0	2.25676	1	1	615	0.785398	4
7	369	1	SP	1	20	5	2	6	4	1483.75	0.631528	0.621277	0.610514	0.295458	0.281553	0.271057	1	31	29	28	621	619	617	621	619	617	(1142L, 767L, 1148L, 771L)	(1144.25, 768.55)	0.714569	5.04627	1	0.833333	618	1.35658	14.2426
7	369	1	SP	1	40	5	2	11	8	1457.38	0.625624	0.602718	0.580307	0.228685	0.21822	0.211052	1	660	656	653	14	10	7	14	10	7	(1165L, 129L, 1176L, 137L)	(1170.625, 132.5)	0.916107	7.1365	1	0.454545	628	-0.828364	28.1066
7	369	1	SP	1	33	5	2	6	7	1454.48	0.625321	0.609767	0.595142	0.302283	0.281579	0.263104	1	574	570	568	95	92	89	95	92	89	(1171L, 215L, 1177L, 222L)	(1173.5151515151515, 218.3939393939394)	0.362738	6.48204	1	0.785714	632	0.141897	18.4853
7	369	1	SP	1	5	5	2	3	2	1448.2	0.651595	0.639575	0.630157	0.280549	0.269101	0.261007	0	634	633	633	17	16	16	17	16	16	(1179L, 1432L, 1182L, 1434L)	(1179.8, 1432.4)	0.816497	2.52313	1	0.833333	635	1.24905	5.20711
7	369	1	SP	1	35	5	2	8	6	1390.03	0.625105	0.603424	0.581317	0.307477	0.283779	0.262533	1	182	179	177	485	482	479	485	482	479	(1234L, 603L, 1242L, 609L)	(1237.9714285714285, 605.2285714285714)	0.77793	6.67558	1	0.729167	656	-1.1578	22.4853
7	369	1	SP	1	16	5	2	5	4	1355.25	0.61924	0.610012	0.599264	0.306307	0.293967	0.285586	1	2	1	0	660	658	657	660	658	657	(1271L, 785L, 1276L, 789L)	(1272.75, 786.375)	0.508354	4.51352	1	0.8	674	-1.31122	12.2426
7	369	1	SP	1	9	5	2	5	3	1350	0.612041	0.601995	0.59206	0.199047	0.191325	0.181324	0	653	652	651	5	3	3	5	3	3	(1276L, 125L, 1281L, 128L)	(1278.0, 125.55555555555556)	0.805076	3.38514	1	0.6	678	-1.5708	9.65685
7	369	1	SP	1	9	5	2	4	3	1345.33	0.624719	0.612727	0.592552	0.218688	0.208004	0.202712	0	653	652	651	6	4	4	6	4	4	(1281L, 1445L, 1285L, 1448L)	(1282.6666666666667, 1446.111111111111)	0.694588	3.38514	1	0.75	681	-1.21648	8.24264
7	369	1	SP	1	9	5	2	4	3	1333.33	0.601788	0.589648	0.572716	0.283428	0.278307	0.273035	0	49	48	47	609	608	607	609	608	607	(1293L, 839L, 1297L, 842L)	(1294.6666666666667, 840.1111111111111)	0.694588	3.38514	1	0.75	690	-1.21648	8.24264
7	369	1	SP	1	8	5	2	3	3	1325.12	0.643832	0.632308	0.61822	0.252705	0.243654	0.237344	0	281	280	279	378	376	375	378	376	375	(1302L, 1073L, 1305L, 1076L)	(1302.875, 1074.125)	0.612372	3.19154	1	0.888889	696	-0.785398	7.41421
7	369	1	SP	1	7	5	2	3	3	1300	0.624023	0.611873	0.595406	0.275113	0.263979	0.252986	0	160	159	158	499	497	497	499	497	497	(1327L, 952L, 1330L, 955L)	(1328.0, 953.2857142857143)	0.377964	2.98541	1	0.777778	720	-1.5708	6.82843
7	369	1	SP	1	7	5	2	4	3	1298.43	0.622819	0.59963	0.570512	0.192188	0.182977	0.173306	0	655	653	653	4	3	2	4	3	2	(1328L, 1447L, 1332L, 1450L)	(1329.5714285714287, 1447.857142857143)	0.726871	2.98541	1	0.583333	721	-1.38054	7.24264
7	369	1	SP	1	18	5	2	8	4	1288.61	0.611891	0.584454	0.563822	0.234414	0.21346	0.197223	1	652	650	649	9	6	5	9	6	5	(1335L, 1443L, 1343L, 1447L)	(1339.388888888889, 1444.7222222222222)	0.90786	4.78731	1	0.5625	731	1.41553	14.2426
7	369	1	SP	1	6	5	2	3	2	1287	0.636988	0.626474	0.610043	0.209796	0.203913	0.200155	0	594	593	593	64	63	63	64	63	63	(1340L, 1387L, 1343L, 1389L)	(1341.0, 1387.5)	0.790569	2.76395	1	1	735	-1.5708	6
7	369	1	SP	1	41	5	2	11	6	1271.44	0.620889	0.60412	0.585589	0.310395	0.298997	0.285082	1	30	26	23	603	600	598	603	600	598	(1351L, 746L, 1362L, 752L)	(1356.560975609756, 747.9268292682926)	0.903838	7.22515	1	0.621212	742	-1.41404	27.1421
7	369	1	SP	1	15	5	2	4	5	1269.27	0.630049	0.619121	0.608646	0.283899	0.276459	0.270408	1	90	87	86	540	538	536	540	538	536	(1357L, 682L, 1361L, 687L)	(1358.7333333333333, 684.3333333333334)	0.552682	4.37019	1	0.75	749	0.102698	11.6569
7	369	1	SP	1	6	5	2	3	3	1259.33	0.645244	0.637645	0.629637	0.291878	0.287828	0.283343	0	331	330	329	327	325	325	327	325	325	(1368L, 1121L, 1371L, 1124L)	(1368.6666666666667, 1122.1666666666667)	0.48795	2.76395	1	0.666667	757	-1.10715	6.41421
7	369	1	SP	1	5	5	2	2	3	1252.4	0.651765	0.635026	0.620947	0.17217	0.16542	0.15848	0	632	631	630	4	2	2	4	2	2	(1375L, 136L, 1377L, 139L)	(1375.6, 136.8)	0.816497	2.52313	1	0.833333	763	-0.321751	5.20711
7	369	1	SP	1	19	5	2	5	5	1248.63	0.619832	0.610234	0.598765	0.264597	0.257877	0.246565	1	165	162	161	491	489	487	491	489	487	(1377L, 946L, 1382L, 951L)	(1379.3684210526317, 948.0)	0.607757	4.91849	1	0.76	768	0.567805	13.6569
7	369	1	SP	1	6	5	2	3	3	1249.17	0.610981	0.596628	0.584982	0.226984	0.223737	0.218317	0	650	648	648	12	11	10	12	11	10	(1378L, 1440L, 1381L, 1443L)	(1378.8333333333333, 1440.8333333333333)	0.6742	2.76395	1	0.666667	770	-0.785398	6.24264
7	369	1	SP	1	9	5	2	4	3	1243.33	0.655082	0.626961	0.599489	0.260765	0.248109	0.229755	0	638	637	636	23	21	21	23	21	21	(1383L, 1428L, 1387L, 1431L)	(1384.6666666666667, 1429.2222222222222)	0.561211	3.38514	1	0.75	776	1.43767	7.62132
7	369	1	SP	1	12	5	2	5	3	1231.17	0.656501	0.632935	0.615811	0.188532	0.181684	0.172297	1	626	625	624	5	3	2	5	3	2	(1395L, 140L, 1400L, 143L)	(1396.8333333333333, 141.0)	0.81037	3.90882	1	0.8	783	-1.22513	9.62132
7	369	1	SP	1	9	5	2	4	4	1227.33	0.620807	0.606483	0.595649	0.232186	0.226638	0.217872	0	511	509	508	148	146	145	148	146	145	(1399L, 1297L, 1403L, 1301L)	(1400.6666666666667, 1298.4444444444443)	0.720941	3.38514	1	0.5625	785	-0.967388	7.86396
7	369	1	SP	1	5	5	2	3	2	1223.2	0.638105	0.628362	0.62093	0.275207	0.266609	0.261568	0	445	444	444	211	210	210	211	210	210	(1404L, 1231L, 1407L, 1233L)	(1404.8, 1231.6)	0.816497	2.52313	1	0.833333	788	-1.24905	5.20711
7	369	1	SP	1	11	5	2	3	5	1209.09	0.633478	0.621769	0.603982	0.247025	0.238995	0.233502	1	339	336	335	318	316	315	318	316	315	(1418L, 1116L, 1421L, 1121L)	(1418.909090909091, 1117.7272727272727)	0.869669	3.74241	1	0.733333	798	0.424765	10.2426
7	369	1	SP	1	12	5	2	4	4	1208.67	0.612794	0.602136	0.587132	0.257496	0.24877	0.235681	1	642	640	638	18	16	15	18	16	15	(1418L, 1426L, 1422L, 1430L)	(1419.3333333333333, 1427.75)	0.490719	3.90882	1	0.75	799	1.22513	10.2426
7	369	1	SP	1	20	5	2	5	6	1204.45	0.633766	0.622532	0.600616	0.255932	0.243146	0.229657	1	609	606	604	15	13	11	15	13	11	(1421L, 154L, 1426L, 160L)	(1423.55, 156.4)	0.708692	5.04627	1	0.666667	800	-0.413111	14.4853
7	369	1	SP	1	19	5	2	11	4	1202.16	0.603407	0.586877	0.575538	0.254579	0.245081	0.238191	1	451	450	449	204	203	202	204	203	202	(1421L, 1232L, 1432L, 1236L)	(1425.842105263158, 1233.3157894736842)	0.980545	4.91849	1	0.431818	802	1.31088	18.6569
7	369	1	SP	1	15	5	2	4	6	1205.2	0.602938	0.595206	0.580265	0.265498	0.254662	0.243632	1	474	471	469	185	182	180	185	182	180	(1421L, 1253L, 1425L, 1259L)	(1422.8, 1255.5333333333333)	0.749301	4.37019	1	0.625	803	-0.102871	11.864
7	369	1	SP	1	7	5	2	4	3	1203.57	0.622124	0.614845	0.597141	0.259947	0.24994	0.241879	0	642	641	640	17	15	15	17	15	15	(1423L, 1427L, 1427L, 1430L)	(1424.4285714285713, 1428.142857142857)	0.726871	2.98541	1	0.583333	804	-1.38054	7.24264
7	369	1	SP	1	7	5	2	3	3	1192.29	0.627231	0.614791	0.603908	0.22948	0.222311	0.217175	0	316	314	313	339	337	336	339	337	336	(1435L, 1088L, 1438L, 1091L)	(1435.7142857142858, 1089.142857142857)	0.723885	2.98541	1	0.777778	809	-0.531849	6.20711
7	369	1	SP	1	7	5	2	4	2	1185.71	0.620598	0.607342	0.589834	0.288924	0.275153	0.263185	0	450	449	449	205	203	203	205	203	203	(1441L, 1228L, 1445L, 1230L)	(1442.2857142857142, 1228.4285714285713)	0.888666	2.98541	1	0.875	812	1.42507	7.20711
7	369	1	SP	1	5	5	2	3	3	1179	0.636845	0.624534	0.614136	0.231975	0.22725	0.222751	0	389	388	387	266	264	263	266	264	263	(1448L, 1161L, 1451L, 1164L)	(1449.0, 1162.0)	0.924176	2.52313	1	0.555556	816	-1.01722	5.41421
7	369	1	SP	1	12	5	2	5	3	1172.83	0.621889	0.607973	0.590862	0.272358	0.259922	0.24507	1	451	449	448	205	203	202	205	203	202	(1453L, 1224L, 1458L, 1227L)	(1455.1666666666667, 1225.0)	0.81037	3.90882	1	0.8	817	1.22513	9.62132
7	369	1	SP	1	18	5	2	9	5	1163.78	0.610461	0.585669	0.570296	0.244039	0.237312	0.231563	1	450	448	447	206	204	203	206	204	203	(1461L, 1218L, 1470L, 1223L)	(1464.2222222222222, 1220.7222222222222)	0.946822	4.78731	1	0.4	818	1.22263	15.0711
7	369	1	SP	1	22	5	2	5	6	1126.27	0.640823	0.624988	0.608746	0.296368	0.276975	0.259792	1	425	422	420	168	165	163	168	165	163	(1500L, 333L, 1505L, 339L)	(1501.7272727272727, 335.5)	0.537319	5.29257	1	0.733333	830	-1.69e-17	14.4853
7	369	1	SP	1	12	5	2	5	5	1115.25	0.63399	0.621058	0.610321	0.229147	0.219272	0.206706	1	649	647	646	7	5	5	7	5	5	(1511L, 1412L, 1516L, 1417L)	(1512.75, 1414.25)	0.935679	3.90882	1	0.48	831	0.913656	11.8284
7	369	1	SP	1	7	5	2	3	3	1110.71	0.597078	0.585646	0.568476	0.252704	0.238912	0.228268	0	554	552	552	99	97	96	99	97	96	(1516L, 1314L, 1519L, 1317L)	(1517.2857142857142, 1314.857142857143)	0.723885	2.98541	1	0.777778	833	-0.531849	6.20711
7	369	1	SP	1	15	5	2	4	6	1097.6	0.629099	0.617948	0.606202	0.270736	0.254718	0.243384	1	447	444	442	138	135	132	138	135	132	(1529L, 310L, 1533L, 316L)	(1530.4, 312.46666666666664)	0.821501	4.37019	1	0.625	841	0.417343	12.4853
7	369	1	SP	1	11	5	2	4	5	1095.27	0.606273	0.595588	0.580626	0.271603	0.260434	0.252759	1	565	563	561	87	85	84	87	85	84	(1531L, 1321L, 1535L, 1326L)	(1532.7272727272727, 1323.0)	0.866067	3.74241	1	0.55	842	0.652272	8.65685
7	369	1	SP	1	7	5	2	2	4	1087.57	0.610203	0.599661	0.585663	0.268051	0.260572	0.25532	0	558	556	555	92	90	89	92	90	89	(1540L, 1314L, 1542L, 1318L)	(1540.4285714285713, 1315.2857142857142)	0.888666	2.98541	1	0.875	846	0.145728	7.20711
7	369	1	SP	1	17	5	2	4	5	1082.41	0.636759	0.620307	0.598986	0.268588	0.246987	0.230647	1	575	572	571	10	7	6	10	7	6	(1544L, 182L, 1548L, 187L)	(1545.5882352941176, 184.11764705882354)	0.625943	4.65243	1	0.85	848	-0.264795	12.2426
7	369	1	SP	1	5	5	2	3	2	1078.2	0.602733	0.591108	0.576964	0.240992	0.235848	0.231161	0	636	635	635	13	12	12	13	12	12	(1549L, 1394L, 1552L, 1396L)	(1549.8, 1394.4)	0.816497	2.52313	1	0.833333	851	1.24905	5.20711
7	369	1	SP	1	5	5	2	3	3	1063.2	0.601694	0.586997	0.571884	0.24643	0.239685	0.231884	0	576	574	574	66	65	65	66	65	65	(1564L, 1332L, 1567L, 1335L)	(1564.8, 1332.8)	0.938083	2.52313	1	0.555556	860	0.785398	5.41421
7	369	1	SP	1	12	5	2	4	3	1044.5	0.604062	0.59448	0.576878	0.24998	0.242109	0.230623	1	117	116	115	372	369	368	372	369	368	(1582L, 640L, 1586L, 643L)	(1583.5, 641.0)	0.68313	3.90882	1	1	865	-1.5708	10
7	369	1	SP	1	10	5	2	4	4	1038.3	0.609949	0.597716	0.580064	0.268468	0.256588	0.245997	1	416	414	413	145	143	143	145	143	143	(1588L, 341L, 1592L, 345L)	(1589.7, 342.3)	0.616441	3.56825	1	0.625	869	-0.785398	9.07107
7	369	1	SP	1	5	5	2	3	2	1036.8	0.672659	0.656337	0.64174	0.182367	0.174841	0.169433	0	568	567	567	3	2	2	3	2	2	(1590L, 189L, 1593L, 191L)	(1591.2, 189.4)	0.816497	2.52313	1	0.833333	871	-1.24905	5.20711
7	369	1	SP	1	3	5	2	2	2	1028.33	0.658951	0.644663	0.634856	0.167063	0.164738	0.160098	0	565	564	564	2	2	2	2	2	2	(1599L, 192L, 1601L, 194L)	(1599.6666666666667, 192.33333333333334)	0.816497	1.95441	1	0.75	877	-0.785398	3.41421
7	369	1	SP	1	12	5	2	4	3	1025.5	0.642135	0.63133	0.608733	0.279409	0.257345	0.237854	1	627	626	625	9	7	7	9	7	7	(1601L, 1382L, 1605L, 1385L)	(1602.5, 1383.0)	0.68313	3.90882	1	1	880	-1.5708	10
7	369	1	SP	1	9	5	2	3	3	1024	0.624378	0.606946	0.593336	0.28315	0.2656	0.256585	0	411	410	409	144	142	141	144	142	141	(1603L, 346L, 1606L, 349L)	(1604.0, 347.0)	0	3.38514	1	1	881	0.785398	8
7	369	1	SP	1	21	5	2	7	4	1016.76	0.643518	0.631797	0.618982	0.238214	0.226161	0.204595	1	554	552	551	9	7	6	9	7	6	(1608L, 202L, 1615L, 206L)	(1611.2380952380952, 203.76190476190476)	0.857353	5.17088	1	0.75	886	1.30716	14.4497
7	369	1	SP	1	11	5	2	4	4	1008.73	0.622401	0.610111	0.59285	0.275953	0.261912	0.248666	1	402	400	399	144	142	141	144	142	141	(1618L, 354L, 1622L, 358L)	(1619.2727272727273, 355.27272727272725)	0.690066	3.74241	1	0.6875	891	-0.785398	10.6569
7	369	1	SP	1	10	5	2	4	4	1007.7	0.611886	0.599595	0.577556	0.266068	0.253538	0.240223	1	391	389	388	152	150	149	152	150	149	(1619L, 365L, 1623L, 369L)	(1620.3, 366.6)	0.242536	3.56825	1	0.625	893	-0.463648	9.24264
7	369	1	SP	1	7	5	2	3	3	1004.71	0.627437	0.617811	0.611499	0.269309	0.264816	0.259786	0	5	4	3	404	403	402	404	403	402	(1622L, 760L, 1625L, 763L)	(1623.2857142857142, 761.0)	0.377964	2.98541	1	0.777778	894	0	6.82843
7	369	1	SP	1	30	5	2	6	7	991.567	0.675349	0.641154	0.621361	0.249939	0.232374	0.208508	1	550	547	544	8	4	2	8	4	2	(1634L, 206L, 1640L, 213L)	(1636.4333333333334, 208.96666666666667)	0.622985	6.18039	1	0.714286	903	0.191322	18.6924
7	369	1	SP	1	12	5	2	5	4	979.75	0.675093	0.647586	0.627686	0.20171	0.192906	0.177115	1	545	543	542	5	3	2	5	3	2	(1646L, 211L, 1651L, 215L)	(1648.25, 212.58333333333334)	0.713829	3.90882	1	0.6	907	-1.2956	10.6569
7	369	1	SP	1	15	5	2	4	4	978.6	0.631446	0.619779	0.605417	0.294228	0.276561	0.261718	1	99	97	96	331	329	328	331	329	328	(1648L, 657L, 1652L, 661L)	(1649.4, 658.6)	0.489898	4.37019	1	0.9375	909	-0.785398	11.4142
7	369	1	SP	1	11	5	2	5	3	969.727	0.609705	0.593828	0.580468	0.239979	0.233653	0.22547	1	443	442	441	87	85	84	87	85	84	(1656L, 313L, 1661L, 316L)	(1658.2727272727273, 313.8181818181818)	0.808278	3.74241	1	0.733333	911	1.5278	9.82843
7	369	1	SP	1	10	5	2	5	4	966.9	0.70149	0.667628	0.643328	0.193862	0.172686	0.156231	1	540	538	537	4	2	2	4	2	2	(1659L, 216L, 1664L, 220L)	(1661.1, 217.2)	0.910771	3.56825	1	0.5	915	-0.889631	7.65685
7	369	1	SP	1	17	5	2	8	5	955.824	0.680006	0.657389	0.635388	0.25285	0.245175	0.233265	1	596	593	592	14	12	11	14	12	11	(1668L, 1349L, 1676L, 1354L)	(1672.1764705882354, 1350.764705882353)	0.914252	4.65243	1	0.425	918	1.24886	15.6924
7	369	1	SP	1	5	5	2	3	2	952.8	0.662214	0.640048	0.621217	0.176863	0.169316	0.159894	0	532	531	531	4	3	2	4	3	2	(1674L, 224L, 1677L, 226L)	(1675.2, 224.4)	0.816497	2.52313	1	0.833333	920	-1.24905	5.20711
7	369	1	SP	1	8	5	2	4	3	944.5	0.602422	0.592461	0.572196	0.279337	0.267069	0.25508	0	159	158	157	276	274	273	276	274	273	(1682L, 914L, 1686L, 917L)	(1683.5, 915.125)	0.674645	3.19154	1	0.666667	923	-0.964783	7.03553
7	369	1	SP	1	21	5	2	7	5	940.524	0.681816	0.658399	0.640013	0.249391	0.232474	0.214527	1	524	521	520	5	4	2	5	4	2	(1685L, 232L, 1692L, 237L)	(1687.4761904761904, 234.14285714285714)	0.904832	5.17088	1	0.6	924	-0.971608	16.4853
7	369	1	SP	1	46	5	2	11	7	936.217	0.617453	0.600431	0.584324	0.268774	0.257349	0.247229	1	257	254	252	205	201	198	205	201	198	(1686L, 499L, 1697L, 506L)	(1691.7826086956522, 502.17391304347825)	0.833582	7.65304	1	0.597403	926	-1.23253	24.1066
7	369	1	SP	1	11	5	2	4	3	935.364	0.658464	0.650707	0.63807	0.247592	0.240106	0.229636	1	565	563	563	27	25	23	27	25	23	(1691L, 1320L, 1695L, 1323L)	(1692.6363636363637, 1320.909090909091)	0.708444	3.74241	1	0.916667	928	-1.30776	9.41421
7	369	1	SP	1	7	5	2	3	3	934.286	0.617652	0.605798	0.586486	0.21461	0.210958	0.205245	0	557	555	555	31	30	29	31	30	29	(1693L, 1312L, 1696L, 1315L)	(1693.7142857142858, 1312.857142857143)	0.723885	2.98541	1	0.777778	929	0.531849	6.20711
7	369	1	SP	1	12	5	2	3	5	929	0.660574	0.648961	0.632685	0.266694	0.256163	0.245609	1	577	574	573	15	12	10	15	12	10	(1698L, 1330L, 1701L, 1335L)	(1699.0, 1332.1666666666667)	0.81037	3.90882	1	0.8	931	-0.345668	9.62132
7	369	1	SP	1	13	5	2	4	5	927.308	0.668169	0.642558	0.623812	0.20945	0.19907	0.182415	1	517	515	514	5	3	2	5	3	2	(1699L, 239L, 1703L, 244L)	(1700.6923076923076, 240.92307692307693)	0.744543	4.06843	1	0.65	932	-0.778642	11.4497
7	369	1	SP	1	10	5	2	5	4	927.1	0.633968	0.622669	0.601473	0.238215	0.229922	0.219956	1	549	547	546	32	31	29	32	31	29	(1699L, 1304L, 1704L, 1308L)	(1700.9, 1305.6)	0.732549	3.56825	1	0.5	933	1.36742	9.27817
7	369	1	SP	1	5	5	2	2	3	923.6	0.630301	0.623059	0.612134	0.244857	0.241803	0.23709	0	502	501	500	13	12	11	13	12	11	(1704L, 255L, 1706L, 258L)	(1704.4, 255.8)	0.816497	2.52313	1	0.833333	935	0.321751	5.20711
7	369	1	SP	1	16	5	2	4	6	921.125	0.632985	0.623956	0.610689	0.266564	0.252886	0.237288	1	569	566	564	15	13	10	15	13	10	(1705L, 1322L, 1709L, 1328L)	(1706.875, 1324.0625)	0.780264	4.51352	1	0.666667	937	-0.0528991	12.4497
7	369	1	SP	1	27	5	2	6	10	915.889	0.651432	0.639072	0.623709	0.288321	0.268777	0.252431	1	551	548	542	27	22	20	27	22	20	(1709L, 1300L, 1715L, 1310L)	(1712.111111111111, 1306.2592592592594)	0.883541	5.86323	1	0.45	938	0.360981	19.6569
7	369	1	SP	1	26	5	2	6	8	912.423	0.619863	0.605679	0.586983	0.273733	0.264202	0.256238	1	159	155	152	245	242	241	245	242	241	(1713L, 598L, 1719L, 606L)	(1715.576923076923, 601.6153846153846)	0.782043	5.75363	1	0.541667	939	-0.429678	18.3137
7	369	1	SP	1	9	5	2	3	3	913	0.627913	0.613938	0.596854	0.279753	0.265545	0.255363	0	324	323	322	141	139	138	141	139	138	(1714L, 433L, 1717L, 436L)	(1715.0, 434.0)	0	3.38514	1	1	940	0.785398	8
7	369	1	SP	1	13	5	2	4	4	906.615	0.63466	0.61839	0.588274	0.27765	0.258978	0.241888	1	495	493	492	9	7	6	9	7	6	(1720L, 262L, 1724L, 266L)	(1721.3846153846155, 263.38461538461536)	0.523557	4.06843	1	0.8125	942	-0.785398	10.2426
7	369	1	SP	1	7	5	2	3	3	901.714	0.616567	0.610201	0.599239	0.25985	0.248364	0.239161	0	437	435	435	49	47	46	49	47	46	(1725L, 320L, 1728L, 323L)	(1726.2857142857142, 321.14285714285717)	0.723885	2.98541	1	0.777778	944	0.531849	6.20711
7	369	1	SP	1	6	5	2	3	3	896.167	0.639577	0.613425	0.593531	0.185574	0.179334	0.168279	0	560	559	558	3	2	2	3	2	2	(1731L, 1316L, 1734L, 1319L)	(1731.8333333333333, 1317.0)	0.870388	2.76395	1	0.666667	945	0.643501	6.20711
7	369	1	SP	1	4	5	2	3	2	894	0.650468	0.640418	0.627572	0.201178	0.197455	0.192809	0	547	546	546	10	9	9	10	9	9	(1733L, 1304L, 1736L, 1306L)	(1734.0, 1304.25)	0.790569	2.25676	1	0.666667	946	-1.5708	4.62132
7	369	1	SP	1	14	5	2	4	4	887.643	0.646461	0.629903	0.603713	0.290324	0.267555	0.246406	1	473	471	470	14	11	10	14	11	10	(1739L, 284L, 1743L, 288L)	(1740.357142857143, 285.2857142857143)	0.607286	4.22201	1	0.875	948	0.950946	11.4142
7	369	1	SP	1	74	5	2	11	10	862.176	0.670422	0.645003	0.617272	0.274434	0.253461	0.229989	1	464	459	455	10	6	3	10	6	3	(1761L, 294L, 1772L, 304L)	(1765.8243243243244, 298.7027027027027)	0.842236	9.70668	1	0.672727	952	-0.850776	31.5563
7	369	1	SP	1	26	5	2	8	8	845.423	0.650753	0.631465	0.605961	0.212073	0.200842	0.185624	1	510	506	503	5	3	2	5	3	2	(1779L, 1263L, 1787L, 1271L)	(1782.576923076923, 1266.7692307692307)	0.941557	5.75363	1	0.40625	956	0.71783	20.7635
7	369	1	SP	1	24	5	2	5	8	846.292	0.639274	0.62143	0.605783	0.249287	0.232684	0.209514	1	488	485	481	24	20	17	24	20	17	(1780L, 1241L, 1785L, 1249L)	(1781.7083333333333, 1245.0833333333333)	0.876495	5.52791	1	0.6	957	-0.211776	18.1066
7	369	1	SP	1	13	5	2	4	4	844.615	0.627047	0.616608	0.600253	0.256867	0.250655	0.240471	1	421	419	418	26	24	22	26	24	22	(1782L, 337L, 1786L, 341L)	(1783.3846153846155, 338.46153846153845)	0.743971	4.06843	1	0.8125	958	0.685308	10.8284
7	369	1	SP	1	5	5	2	3	3	822	0.647904	0.631769	0.611263	0.287757	0.279494	0.270668	0	436	435	434	36	35	35	36	35	35	(1805L, 1195L, 1808L, 1198L)	(1806.0, 1196.0)	0	2.52313	1	0.555556	963	0.785398	5.65685
7	369	1	SP	1	9	5	2	3	3	817	0.629325	0.616442	0.603143	0.216155	0.209644	0.203601	0	371	370	369	39	37	36	39	37	36	(1810L, 388L, 1813L, 391L)	(1811.0, 389.0)	0	3.38514	1	1	965	0.785398	8
7	369	1	SP	1	6	5	2	3	3	817.333	0.612255	0.602448	0.588963	0.237927	0.233254	0.2277	0	418	416	416	44	42	41	44	42	41	(1810L, 1177L, 1813L, 1180L)	(1810.6666666666667, 1177.8333333333333)	0.48795	2.76395	1	0.666667	966	1.10715	6.41421
7	369	1	SP	1	19	5	2	5	7	813.053	0.642254	0.614044	0.593598	0.20645	0.198269	0.18719	1	475	471	469	5	3	2	5	3	2	(1813L, 1231L, 1818L, 1238L)	(1814.9473684210527, 1233.8947368421052)	0.89792	4.91849	1	0.542857	968	0.500835	15.2426
7	369	1	SP	1	21	5	2	5	5	810	0.673023	0.632244	0.611431	0.246234	0.226192	0.203384	1	416	414	412	6	3	2	6	3	2	(1816L, 343L, 1821L, 348L)	(1818.0, 345.0)	0.707879	5.17088	1	0.84	969	-0.907887	14.8284
7	369	1	SP	1	7	5	2	3	4	804.286	0.606194	0.595084	0.578516	0.205917	0.200222	0.193532	0	409	407	406	5	3	3	5	3	3	(1823L, 350L, 1826L, 354L)	(1823.7142857142858, 351.57142857142856)	0.832993	2.98541	1	0.583333	970	-0.54042	7.65685
7	369	1	SP	1	21	5	2	5	5	788.143	0.653238	0.637303	0.62111	0.259939	0.242785	0.223402	1	375	372	371	17	14	12	17	14	12	(1838L, 385L, 1843L, 390L)	(1839.857142857143, 387.1904761904762)	0.344	5.17088	1	0.84	976	1.21648	14.2426
7	369	1	SP	1	3	5	2	2	2	780.333	0.615389	0.604426	0.596208	0.184089	0.18138	0.177726	0	383	382	382	3	3	3	3	3	3	(1847L, 378L, 1849L, 380L)	(1847.6666666666667, 378.3333333333333)	0.816497	1.95441	1	0.75	977	-0.785398	3.41421
7	369	1	SP	1	13	5	2	5	5	776.231	0.639182	0.62592	0.604988	0.190976	0.180982	0.166938	1	428	425	424	5	3	2	5	3	2	(1850L, 1187L, 1855L, 1192L)	(1851.7692307692307, 1188.8461538461538)	0.782229	4.06843	1	0.52	978	0.739139	10.6569
7	369	1	SP	1	5	5	2	3	2	762.2	0.602949	0.588272	0.559003	0.246279	0.239841	0.225259	0	323	322	322	41	40	39	41	40	39	(1865L, 1085L, 1868L, 1087L)	(1865.8, 1085.6)	0.816497	2.52313	1	0.833333	982	-1.24905	5.20711
7	369	1	SP	1	7	5	2	4	2	760.714	0.598216	0.5823	0.560366	0.24972	0.241225	0.229239	0	189	188	188	96	94	93	96	94	93	(1866L, 951L, 1870L, 953L)	(1867.2857142857142, 951.5714285714286)	0.888666	2.98541	1	0.875	983	-1.42507	7.20711
7	369	1	SP	1	11	5	2	3	4	753.091	0.647143	0.639117	0.623715	0.284367	0.271319	0.249995	1	318	316	315	37	35	34	37	35	34	(1874L, 1078L, 1877L, 1082L)	(1874.909090909091, 1079.3636363636363)	0.708444	3.74241	1	0.916667	984	0.263033	9.41421
7	369	1	SP	1	4	5	2	3	2	736	0.61688	0.60947	0.59798	0.242445	0.238701	0.231173	0	264	263	263	41	39	39	41	39	39	(1891L, 499L, 1894L, 501L)	(1892.0, 499.75)	0.790569	2.25676	1	0.666667	987	-1.5708	4.62132
7	369	1	SP	1	10	5	2	4	3	735.2	0.606254	0.59595	0.583248	0.294375	0.285154	0.267927	1	118	117	116	116	114	113	116	114	113	(1891L, 879L, 1895L, 882L)	(1892.8, 880.0)	0.612372	3.56825	1	0.833333	988	-1.5708	8.82843
7	369	1	SP	1	4	5	2	2	3	731.75	0.647754	0.638816	0.622567	0.212654	0.210055	0.203857	0	340	339	338	6	5	5	6	5	5	(1896L, 1101L, 1898L, 1104L)	(1896.25, 1102.0)	0.790569	2.25676	1	0.666667	991	0	4.62132
7	369	1	SP	1	32	5	2	7	9	725.281	0.65314	0.623136	0.598662	0.227199	0.214604	0.198018	1	335	330	326	7	4	3	7	4	3	(1900L, 1090L, 1907L, 1099L)	(1902.71875, 1093.96875)	0.926316	6.38308	1	0.507937	992	0.664444	22.7279
7	369	1	SP	1	8	5	2	4	3	719.375	0.635702	0.625058	0.60544	0.210456	0.204416	0.195894	0	317	315	315	6	5	4	6	5	4	(1907L, 1079L, 1911L, 1082L)	(1908.625, 1079.75)	0.81241	3.19154	1	0.666667	995	1.23343	7.03553
7	369	1	SP	1	6	5	2	4	2	718.5	0.623478	0.616707	0.601507	0.209117	0.204625	0.200468	0	271	270	270	22	20	19	22	20	19	(1908L, 1034L, 1912L, 1036L)	(1909.5, 1034.3333333333333)	0.870388	2.76395	1	0.75	996	-1.5708	6.41421
7	369	1	SP	1	11	5	2	4	4	715.636	0.64361	0.632899	0.607643	0.239183	0.220946	0.203612	1	309	307	306	6	4	3	6	4	3	(1911L, 1070L, 1915L, 1074L)	(1912.3636363636363, 1071.3636363636363)	0.679578	3.74241	1	0.6875	997	1.12725	10.0355
7	369	1	SP	1	9	5	2	3	3	709	0.616722	0.608052	0.600721	0.267917	0.261151	0.252682	0	118	117	116	95	93	92	95	93	92	(1918L, 880L, 1921L, 883L)	(1919.0, 881.0)	0	3.38514	1	1	998	0.785398	8
7	369	1	SP	1	20	5	2	7	7	705.7	0.644635	0.618582	0.594772	0.263738	0.240387	0.22701	1	281	277	275	8	6	4	8	6	4	(1919L, 1039L, 1926L, 1046L)	(1922.3, 1041.8)	0.959038	5.04627	1	0.408163	1000	0.813685	17.6569
7	369	1	SP	1	6	5	2	3	3	702.167	0.621109	0.608875	0.578782	0.255301	0.242608	0.22747	0	236	235	234	28	27	26	28	27	26	(1925L, 527L, 1928L, 530L)	(1925.8333333333333, 527.8333333333334)	0.6742	2.76395	1	0.666667	1003	-0.785398	6.24264
7	369	1	SP	1	7	5	2	3	4	698.143	0.647014	0.626665	0.594643	0.21466	0.205229	0.192688	0	267	265	264	5	4	3	5	4	3	(1929L, 1028L, 1932L, 1032L)	(1929.857142857143, 1029.5714285714287)	0.726871	2.98541	1	0.583333	1007	-0.190253	7.24264
7	369	1	SP	1	8	5	2	3	3	694.875	0.600402	0.592269	0.573799	0.23955	0.232129	0.225937	0	237	236	235	21	20	19	21	20	19	(1932L, 526L, 1935L, 529L)	(1933.125, 526.875)	0.612372	3.19154	1	0.888889	1008	-0.785398	7.41421
7	369	1	SP	1	5	5	2	3	3	694	0.617687	0.608929	0.589254	0.221735	0.216606	0.210106	0	232	230	230	17	15	15	17	15	15	(1933L, 994L, 1936L, 997L)	(1934.0, 994.6)	0.612372	2.52313	1	0.555556	1009	0	4.41421
7	369	1	SP	1	7	5	2	3	3	693	0.629689	0.619909	0.609969	0.230772	0.22774	0.224348	0	231	230	229	24	22	21	24	22	21	(1934L, 532L, 1937L, 535L)	(1935.0, 533.0)	0.816497	2.98541	1	0.777778	1010	0.785398	6.82843
7	369	1	SP	1	7	5	2	2	4	692.429	0.650763	0.639891	0.628356	0.238519	0.224794	0.214986	0	266	264	263	5	4	3	5	4	3	(1935L, 497L, 1937L, 501L)	(1935.5714285714287, 498.7142857142857)	0.888666	2.98541	1	0.875	1011	0.145728	7.20711
7	369	1	SP	1	5	5	2	3	3	691	0.612494	0.602246	0.593052	0.196548	0.191578	0.187388	0	227	225	225	24	23	23	24	23	23	(1936L, 536L, 1939L, 539L)	(1937.0, 537.2)	0.787091	2.52313	1	0.555556	1013	-0.595145	5.62132
7	369	1	SP	1	8	5	2	3	3	679.125	0.620786	0.607783	0.597936	0.209846	0.204195	0.195011	0	228	227	226	6	5	4	6	5	4	(1948L, 990L, 1951L, 993L)	(1948.875, 991.125)	0.612372	3.19154	1	0.888889	1016	-0.785398	7.41421
7	369	1	SP	1	10	5	2	4	4	676.3	0.597457	0.587024	0.567992	0.241214	0.23089	0.222241	1	203	201	200	18	16	15	18	16	15	(1950L, 964L, 1954L, 968L)	(1951.7, 965.7)	0.616441	3.56825	1	0.625	1017	0.785398	9.07107
7	369	1	SP	1	20	5	2	4	6	674.65	0.654614	0.634363	0.614234	0.28606	0.257685	0.223815	1	233	230	228	10	7	6	10	7	6	(1952L, 531L, 1956L, 537L)	(1953.35, 533.3)	0.757969	5.04627	1	0.833333	1018	-0.0325039	14.2426
7	369	1	SP	1	21	5	2	5	5	672.952	0.609816	0.5984	0.584552	0.265393	0.255138	0.24283	1	69	67	65	106	103	101	106	103	101	(1953L, 695L, 1958L, 700L)	(1955.047619047619, 696.8095238095239)	0.544165	5.17088	1	0.84	1019	0.940101	14.2426
7	369	1	SP	1	7	5	2	4	4	673.286	0.619052	0.604284	0.590203	0.196271	0.190289	0.182402	0	223	221	220	4	2	2	4	2	2	(1953L, 985L, 1957L, 989L)	(1954.7142857142858, 986.7142857142857)	0.968904	2.98541	1	0.4375	1020	0.785398	7.41421
7	369	1	SP	1	8	5	2	3	4	663.125	0.639896	0.621862	0.60565	0.192972	0.186284	0.174252	0	223	221	220	4	3	2	4	3	2	(1964L, 541L, 1967L, 545L)	(1964.875, 542.5)	0.674645	3.19154	1	0.666667	1024	-0.606013	7.03553
7	369	1	SP	1	9	5	2	3	4	654.778	0.648236	0.619352	0.594262	0.20542	0.19744	0.188359	0	210	208	207	5	3	2	5	3	2	(1972L, 554L, 1975L, 558L)	(1973.2222222222222, 555.1111111111111)	0.786953	3.38514	1	0.75	1026	-0.515188	8.82843
7	369	1	SP	1	11	5	2	4	3	647.364	0.630456	0.602826	0.584596	0.209291	0.198775	0.180473	1	182	181	180	5	3	2	5	3	2	(1979L, 947L, 1983L, 950L)	(1980.6363636363637, 948.0909090909091)	0.708444	3.74241	1	0.916667	1027	1.30776	9.41421
7	369	1	SP	1	15	5	2	4	5	633.267	0.648082	0.615012	0.591869	0.215686	0.205783	0.19399	1	180	178	176	6	4	3	6	4	3	(1993L, 585L, 1997L, 590L)	(1994.7333333333333, 586.9333333333333)	0.734389	4.37019	1	0.75	1030	-0.480816	11.6569
7	369	1	SP	1	10	5	2	4	4	626.7	0.650028	0.632338	0.601173	0.312365	0.289846	0.272994	1	146	144	143	21	19	18	21	19	18	(2000L, 619L, 2004L, 623L)	(2001.3, 620.3)	0.616441	3.56825	1	0.625	1034	0.785398	9.07107
7	369	1	SP	1	10	5	2	3	4	616	0.636349	0.617423	0.605007	0.260474	0.249089	0.235134	1	132	130	129	17	15	14	17	15	14	(2011L, 897L, 2014L, 901L)	(2012.0, 898.8)	0.612372	3.56825	1	0.833333	1037	0	8.82843
7	369	1	SP	1	9	5	2	4	3	597.556	0.667365	0.652809	0.631727	0.273673	0.261	0.248516	0	114	112	112	16	14	14	16	14	14	(2029L, 881L, 2033L, 884L)	(2030.4444444444443, 881.8888888888889)	0.860663	3.38514	1	0.75	1040	1.10715	7.62132
7	369	1	SP	1	14	5	2	5	5	594	0.651998	0.621281	0.597133	0.194276	0.184418	0.167338	1	127	125	123	4	2	2	4	2	2	(2032L, 892L, 2037L, 897L)	(2034.0, 894.2857142857143)	0.889225	4.22201	1	0.56	1042	0.805795	10.6569
7	369	1	SP	1	22	5	2	5	6	576.091	0.652121	0.629259	0.610542	0.267131	0.248579	0.224474	1	121	118	116	6	4	2	6	4	2	(2050L, 647L, 2055L, 653L)	(2051.909090909091, 649.6363636363636)	0.828626	5.29257	1	0.733333	1050	-0.640606	15.6569
7	369	1	SP	1	34	5	2	12	7	568.618	0.679356	0.641279	0.617736	0.241307	0.222964	0.199751	1	111	107	104	5	3	2	5	3	2	(2054L, 874L, 2066L, 881L)	(2059.3823529411766, 877.2352941176471)	0.964148	6.57952	1	0.404762	1051	1.05934	24.8995
7	369	1	SP	1	8	5	2	3	4	560	0.665674	0.646594	0.610397	0.26024	0.242393	0.22762	0	110	108	107	5	3	2	5	3	2	(2067L, 659L, 2070L, 663L)	(2068.0, 660.5)	0.57735	3.19154	1	0.666667	1054	0	7.65685
7	369	1	SP	1	8	5	2	4	3	519.25	0.666066	0.6411	0.627262	0.194575	0.182677	0.166265	0	92	90	89	4	2	2	4	2	2	(2107L, 680L, 2111L, 683L)	(2108.75, 680.625)	0.747103	3.19154	1	0.666667	1059	-1.26892	8.24264
7	369	1	SP	1	28	5	2	6	6	518.714	0.649257	0.634351	0.611714	0.282749	0.265462	0.248147	1	83	79	77	14	11	8	14	11	8	(2107L, 689L, 2113L, 695L)	(2109.285714285714, 691.8214285714286)	0.510794	5.97082	1	0.777778	1060	1.26078	17.6569
7	369	1	SP	1	10	5	2	7	2	508	0.591474	0.569524	0.545087	0.233676	0.214393	0.198097	1	80	79	79	4	3	3	4	3	3	(2117L, 855L, 2124L, 857L)	(2120.0, 855.7)	0.970395	3.56825	1	0.714286	1061	-1.5708	11.0355
7	369	1	SP	1	24	5	2	15	3	477.042	0.596567	0.558918	0.546628	0.225954	0.216103	0.197122	1	76	74	73	4	3	2	4	3	2	(2145L, 852L, 2160L, 855L)	(2150.9583333333335, 852.7083333333334)	0.987792	5.52791	1	0.533333	1065	1.49828	23.8995
7	369	1	SP	1	47	5	2	26	4	454.043	0.597529	0.554069	0.532495	0.233352	0.219121	0.194449	1	72	70	68	5	3	2	5	3	2	(2161L, 849L, 2187L, 853L)	(2173.9574468085107, 851.0)	0.996697	7.73578	1	0.451923	1067	1.50209	44.864
7	369	1	SP	1	12	5	2	5	3	429.167	0.635798	0.611293	0.59584	0.197632	0.187692	0.174052	1	70	69	68	4	3	2	4	3	2	(2197L, 710L, 2202L, 713L)	(2198.8333333333335, 710.9166666666666)	0.795006	3.90882	1	0.8	1073	-1.40644	10.2426
7	369	1	SP	1	34	5	2	14	4	424.294	0.595547	0.566727	0.546907	0.243971	0.23167	0.211275	1	69	67	65	6	4	3	6	4	3	(2197L, 847L, 2211L, 851L)	(2203.705882352941, 849.0)	0.974968	6.57952	1	0.607143	1074	1.47634	26.4497
7	369	1	SP	1	11	5	2	5	3	392	0.598068	0.562684	0.54852	0.230578	0.215746	0.19206	1	66	65	64	5	3	2	5	3	2	(2234L, 846L, 2239L, 849L)	(2236.0, 847.0)	0.755929	3.74241	1	0.733333	1079	-1.5708	9.65685
7	369	1	SP	1	12	5	2	7	3	369.083	0.587379	0.55271	0.540602	0.228792	0.219242	0.196946	1	64	62	62	4	3	2	4	3	2	(2256L, 844L, 2263L, 847L)	(2258.9166666666665, 844.75)	0.950678	3.90882	1	0.571429	1082	1.48307	12.864
7	369	1	SP	1	8	5	2	5	2	353	0.591808	0.572039	0.550722	0.216436	0.20087	0.18736	0	63	61	61	4	2	2	4	2	2	(2273L, 843L, 2278L, 845L)	(2275.0, 843.625)	0.918559	3.19154	1	0.8	1083	-1.5708	8.41421
7	369	1	SP	1	25	5	2	12	3	317.12	0.597112	0.563312	0.542907	0.234804	0.219783	0.19631	1	61	59	58	5	3	2	5	3	2	(2305L, 838L, 2317L, 841L)	(2310.88, 839.28)	0.973683	5.6419	1	0.694444	1087	1.50667	19.864
7	369	1	SP	1	4	5	2	3	2	278	0.599648	0.578017	0.550026	0.216423	0.20114	0.19201	0	58	57	57	4	3	2	4	3	2	(2349L, 835L, 2352L, 837L)	(2350.0, 835.75)	0.790569	2.25676	1	0.666667	1091	-1.5708	4.62132
7	369	1	SP	1	11	5	2	5	3	232	0.65273	0.618748	0.598655	0.203757	0.194656	0.176823	1	55	54	53	4	3	2	4	3	2	(2394L, 720L, 2399L, 723L)	(2396.0, 721.0)	0.755929	3.74241	1	0.733333	1093	-1.5708	9.65685
7	369	1	SP	1	28	5	2	8	4	209.964	0.620093	0.606586	0.589058	0.261704	0.250766	0.229763	1	50	48	47	7	5	4	7	5	4	(2415L, 723L, 2423L, 727L)	(2418.035714285714, 724.5714285714286)	0.85376	5.97082	1	0.875	1094	-1.49669	18.2426
7	369	1	SP	1	6	5	2	4	2	163.5	0.588902	0.570211	0.548835	0.206376	0.197423	0.186045	0	50	49	48	3	2	2	3	2	2	(2463L, 817L, 2467L, 819L)	(2464.5, 817.6666666666666)	0.870388	2.76395	1	0.75	1100	-1.5708	6.41421
7	369	1	SP	1	8	5	2	4	3	156.25	0.612331	0.601637	0.592478	0.277943	0.269758	0.259995	0	44	42	42	9	8	7	9	8	7	(2470L, 720L, 2474L, 723L)	(2471.75, 721.25)	0.738426	3.19154	1	0.666667	1102	-1.44831	7.82843
7	369	1	SP	1	29	5	2	14	4	149.241	0.616014	0.578386	0.557802	0.235121	0.221195	0.201974	1	49	48	47	5	3	2	5	3	2	(2473L, 813L, 2487L, 817L)	(2478.7586206896553, 814.7241379310345)	0.98067	6.07651	1	0.517857	1103	1.40174	23.4497
7	369	1	SP	1	17	5	2	10	3	117.353	0.60723	0.57342	0.551024	0.224447	0.211022	0.19052	1	49	47	46	4	3	2	4	3	2	(2506L, 807L, 2516L, 810L)	(2510.6470588235293, 807.7647058823529)	0.974584	4.65243	1	0.566667	1105	1.46743	15.4497
7	369	1	SP	1	4	5	2	3	2	88	0.622171	0.599921	0.570581	0.209846	0.19198	0.177076	0	47	46	46	3	2	2	3	2	2	(2539L, 801L, 2542L, 803L)	(2540.0, 801.75)	0.790569	2.25676	1	0.666667	1108	-1.5708	4.62132
7	369	1	SP	1	4	5	2	3	2	74	0.609055	0.595597	0.581453	0.2186	0.208427	0.203475	0	46	45	45	4	3	3	4	3	3	(2553L, 797L, 2556L, 799L)	(2554.0, 797.75)	0.790569	2.25676	1	0.666667	1110	-1.5708	4.62132
7	369	1	SP	1	58	8	2	13	11	2377.95	0.786346	0.657917	0.619916	0.344493	0.297154	0.232842	1	233	227	223	13	7	1	13	7	1	(244L, 1064L, 257L, 1075L)	(250.05172413793105, 1068.344827586207)	0.870362	8.59348	1	0.405594	85	0.930038	40.9706
7	369	1	SP	1	30	8	2	6	8	1997.4	0.773747	0.665708	0.576169	0.291324	0.265402	0.209423	1	490	486	483	7	4	1	7	4	1	(628L, 1316L, 634L, 1324L)	(630.6, 1319.7666666666667)	0.802562	6.18039	1	0.625	363	-0.402445	20.7279
7	369	1	SP	1	39	8	2	7	8	1557.79	0.798648	0.692768	0.632221	0.384638	0.328723	0.243382	1	644	640	637	8	4	2	8	4	2	(1067L, 1441L, 1074L, 1449L)	(1070.2051282051282, 1444.6153846153845)	0.561914	7.04673	1	0.696429	583	0.476686	20.7279
7	369	1	SP	1	168	8	2	28	13	1518.92	0.78218	0.661704	0.620008	0.357492	0.302954	0.242635	2	649	642	637	14	7	2	14	7	2	(1098L, 1438L, 1126L, 1451L)	(1109.077380952381, 1443.25)	0.948018	14.6255	1	0.461538	599	1.38405	77.7696
7	369	1	SP	1	27	9	2	6	8	2464.63	0.73611	0.668315	0.635526	0.462273	0.383262	0.310112	1	100	96	93	8	4	2	8	4	2	(161L, 935L, 167L, 943L)	(163.37037037037038, 938.2222222222222)	0.84031	5.86323	1	0.5625	31	0.655187	18.8995
7	369	1	SP	1	18	9	2	4	6	2464.44	0.682264	0.659158	0.625064	0.523887	0.458321	0.402159	1	18	15	13	40	37	36	40	37	36	(162L, 823L, 166L, 829L)	(163.55555555555554, 825.5)	0.609049	4.78731	1	0.75	32	9.21e-18	13.6569
7	369	1	SP	1	51	9	2	8	8	2385.37	0.691029	0.673322	0.646558	0.51104	0.444664	0.379621	1	172	168	165	40	36	33	40	36	33	(239L, 1006L, 247L, 1014L)	(242.62745098039215, 1009.0784313725491)	0.335272	8.05824	1	0.796875	80	1.46868	24.4853
7	369	1	SP	1	23	9	2	6	5	2385.39	0.686424	0.653735	0.628354	0.432445	0.367789	0.32462	1	215	212	211	14	10	8	14	10	8	(240L, 1052L, 246L, 1057L)	(242.6086956521739, 1053.7391304347825)	0.654871	5.41152	1	0.766667	82	1.12418	15.6569
7	369	1	SP	1	91	9	2	8	18	2250.65	0.699729	0.680128	0.661979	0.434345	0.394398	0.346777	1	166	158	149	157	148	142	157	148	142	(374L, 986L, 382L, 1004L)	(377.35164835164835, 995.3076923076923)	0.916432	10.7641	1	0.631944	192	0.0738634	41.7635
7	369	1	SP	1	73	9	2	8	17	2223.03	0.718625	0.696668	0.66203	0.480666	0.44719	0.417129	1	172	164	156	170	164	159	170	164	159	(401L, 993L, 409L, 1010L)	(404.972602739726, 1001.013698630137)	0.927204	9.64088	1	0.536765	220	-0.0476131	42.2487
7	369	1	SP	1	34	9	2	6	9	2019.38	0.68463	0.669768	0.64769	0.496771	0.443629	0.40862	1	118	113	110	338	334	332	338	334	332	(606L, 714L, 612L, 723L)	(608.6176470588235, 718.6470588235294)	0.80753	6.57952	1	0.62963	346	0.349709	23.2782
7	369	1	SP	1	14	9	2	5	4	2007.21	0.69268	0.63936	0.591428	0.457736	0.37057	0.285859	1	479	477	476	8	6	5	8	6	5	(619L, 1309L, 624L, 1313L)	(620.7857142857143, 1310.857142857143)	0.721545	4.22201	1	0.7	356	-1.52572	12.2426
7	369	1	SP	1	69	9	2	10	9	1969.57	0.685	0.672557	0.659059	0.475326	0.428073	0.387851	1	39	35	31	428	424	420	428	424	420	(654L, 791L, 664L, 800L)	(658.4347826086956, 794.6521739130435)	0.473881	9.37302	1	0.766667	385	-1.49341	28.1421
7	369	1	SP	1	267	9	3	20	20	1860.03	0.702058	0.683275	0.66682	0.446207	0.399167	0.368384	2	101	91	82	438	429	419	438	429	419	(760L, 718L, 780L, 738L)	(767.9662921348314, 727.6779026217229)	0.413949	18.4379	0	0.6675	439	0.196021	85.3553
7	369	1	SP	1	100	9	2	22	6	1828.14	0.635278	0.61304	0.59033	0.495312	0.439233	0.395318	2	104	101	99	438	433	427	438	433	427	(789L, 918L, 811L, 924L)	(799.86, 920.76)	0.961902	11.2838	1	0.757576	462	1.56638	48.3137
7	369	1	SP	1	48	9	2	9	10	1799.15	0.681679	0.662254	0.622984	0.497922	0.434652	0.396839	1	258	254	250	320	317	314	320	317	314	(825L, 559L, 834L, 569L)	(828.8541666666666, 563.3125)	0.924981	7.81764	1	0.533333	471	0.677889	27.5563
7	369	1	SP	1	40	9	2	7	8	1785.47	0.680779	0.662927	0.63217	0.568493	0.485963	0.411902	1	265	261	258	322	318	316	322	318	316	(839L, 551L, 846L, 559L)	(842.525, 554.975)	0.59633	7.1365	1	0.714286	480	0.580507	21.3137
7	369	1	SP	1	21	9	2	6	4	1756.38	0.718594	0.686943	0.660139	0.443054	0.385292	0.325073	1	591	589	588	7	5	4	7	5	4	(869L, 1406L, 875L, 1410L)	(871.6190476190476, 1407.5238095238096)	0.762023	5.17088	1	0.875	497	1.27044	14.8284
7	369	1	SP	1	39	9	2	11	7	1735.1	0.764273	0.687762	0.638461	0.450995	0.368626	0.314358	1	599	596	593	10	5	2	10	5	2	(886L, 1410L, 897L, 1417L)	(892.8974358974359, 1413.5897435897436)	0.826749	7.04673	1	0.506494	502	1.05826	25.4497
7	369	1	SP	1	59	9	2	9	9	1385.39	0.681173	0.663389	0.629075	0.572097	0.48879	0.412598	1	371	366	363	299	295	291	299	295	291	(1239L, 414L, 1248L, 423L)	(1242.6101694915253, 418.33898305084745)	0.530787	8.66724	1	0.728395	658	0.691468	26.1421
7	369	1	SP	1	46	9	2	15	5	1348.89	0.620959	0.598935	0.584818	0.522107	0.472568	0.439059	1	133	131	129	528	525	523	528	525	523	(1271L, 920L, 1286L, 925L)	(1279.108695652174, 922.0217391304348)	0.941759	7.65304	1	0.613333	675	1.53893	27.6924
7	369	1	SP	1	113	9	2	21	22	1334.45	0.711278	0.694646	0.676822	0.511452	0.45743	0.416743	2	418	408	397	258	247	239	258	247	239	(1282L, 1191L, 1303L, 1213L)	(1293.5486725663716, 1202.4778761061948)	0.973778	11.9948	1	0.244589	682	-0.665286	62.0772
7	369	1	SP	1	315	9	3	37	35	1320.57	0.713327	0.692535	0.673533	0.494962	0.447855	0.411908	2	383	365	349	308	291	273	308	291	273	(1290L, 1143L, 1327L, 1178L)	(1307.4317460317461, 1159.7015873015873)	0.977244	20.0267	1	0.243243	687	0.837328	125.847
7	369	1	SP	1	29	9	2	7	7	1320.03	0.682804	0.65235	0.623325	0.429476	0.362492	0.312762	1	651	648	645	12	8	6	12	8	6	(1305L, 1439L, 1312L, 1446L)	(1307.9655172413793, 1442.3793103448277)	0.690329	6.07651	1	0.591837	699	-0.607783	19.3137
7	369	1	SP	1	95	9	2	14	11	1272.71	0.712579	0.7007	0.680649	0.540338	0.506325	0.456238	1	367	361	357	301	296	291	301	296	291	(1348L, 1150L, 1362L, 1161L)	(1355.2947368421053, 1154.2736842105264)	0.634109	10.9981	1	0.616883	741	1.31585	37.3848
7	369	1	SP	1	336	9	3	25	30	1242.36	0.711069	0.695439	0.673133	0.563755	0.489442	0.446177	2	404	387	373	283	267	251	283	267	251	(1373L, 1164L, 1398L, 1194L)	(1385.6369047619048, 1177.6904761904761)	0.911604	20.6835	0	0.448	761	-0.574077	120.604
7	369	1	SP	1	92	9	2	9	14	1244	0.707477	0.689467	0.675302	0.547712	0.504026	0.457245	1	424	417	411	245	238	232	245	238	232	(1380L, 1201L, 1389L, 1215L)	(1384.0, 1208.1304347826087)	0.712621	10.823	1	0.730159	775	0.112704	36.5563
7	369	1	SP	1	68	9	2	11	8	1210.82	0.666208	0.648568	0.626609	0.434371	0.384845	0.341601	1	179	174	171	484	480	477	484	480	477	(1412L, 941L, 1423L, 949L)	(1417.1764705882354, 944.75)	0.68737	9.30485	1	0.772727	793	1.39615	28.7279
7	369	1	SP	1	78	9	2	10	14	1037.28	0.697526	0.687469	0.676019	0.564255	0.528553	0.494718	1	15	7	2	433	428	425	433	428	425	(1587L, 759L, 1597L, 773L)	(1590.7179487179487, 764.2692307692307)	0.78746	9.96557	1	0.557143	867	0.339191	35.3848
7	369	1	SP	1	42	9	2	9	6	1000.24	0.693347	0.676762	0.651304	0.461323	0.394588	0.344843	1	414	411	409	132	128	126	132	128	126	(1624L, 342L, 1633L, 348L)	(1627.7619047619048, 344.1666666666667)	0.790125	7.31273	1	0.777778	896	-1.40968	22.4853
7	369	1	SP	1	53	9	2	10	7	823.925	0.730763	0.686104	0.657455	0.397462	0.339529	0.277592	1	487	483	481	11	5	2	11	5	2	(1799L, 1242L, 1809L, 1249L)	(1804.0754716981132, 1244.5849056603774)	0.681317	8.21472	1	0.757143	962	-1.24443	25.6924
7	369	1	SP	1	57	9	2	12	6	455.316	0.639738	0.619759	0.601196	0.571394	0.514296	0.473156	1	8	5	3	71	68	66	71	68	66	(2167L, 783L, 2179L, 789L)	(2172.684210526316, 785.3859649122807)	0.854179	8.51908	1	0.791667	1068	-1.50719	27.3137
7	369	1	SP	1	26	9	2	7	5	202.077	0.646387	0.630123	0.600167	0.515376	0.45386	0.405977	1	37	34	33	20	18	16	20	18	16	(2423L, 735L, 2430L, 740L)	(2425.923076923077, 737.1923076923077)	0.76908	5.75363	1	0.742857	1095	-1.37636	17.0711
7	369	1	SP	1	32	9	2	7	6	172.875	0.644154	0.623056	0.59999	0.57133	0.509086	0.461873	1	29	26	24	28	25	23	28	25	23	(2452L, 794L, 2459L, 800L)	(2455.125, 796.625)	0.646212	6.38308	1	0.761905	1097	1.39928	19.0711
7	369	1	SP	1	15	10	2	5	5	2491	0.662437	0.632554	0.609006	0.305664	0.271006	0.245235	1	37	34	33	8	6	5	8	6	5	(135L, 798L, 140L, 803L)	(137.0, 800.2666666666667)	0.485457	4.37019	1	0.6	11	0	12.4853
7	369	1	SP	1	104	10	2	13	24	2408.16	0.681944	0.654501	0.608053	0.363536	0.315589	0.279114	2	196	186	173	10	6	3	10	6	3	(213L, 1015L, 226L, 1039L)	(219.83653846153845, 1028.8076923076924)	0.965946	11.5073	1	0.333333	60	-0.496503	52.0772
7	369	1	SP	1	26	10	2	7	6	2371.31	0.720148	0.679727	0.648782	0.388233	0.344891	0.29677	1	239	236	234	7	4	2	7	4	2	(254L, 1075L, 261L, 1081L)	(256.6923076923077, 1077.3076923076924)	0.548229	5.75363	1	0.619048	92	0.937758	16.8995
7	369	1	SP	1	16	10	2	6	4	2361.5	0.695348	0.681979	0.646916	0.453182	0.432398	0.398223	1	226	224	223	22	20	19	22	20	19	(264L, 1063L, 270L, 1067L)	(266.5, 1064.75)	0.681385	4.51352	1	0.666667	99	-1.5708	12.4853
7	369	1	SP	1	9	10	2	3	4	2313.89	0.646473	0.622367	0.590735	0.327096	0.301224	0.281007	0	135	133	132	118	116	115	118	116	115	(313L, 970L, 316L, 974L)	(314.1111111111111, 971.3333333333334)	0.694588	3.38514	1	0.75	134	0.354313	8.24264
7	369	1	SP	1	35	10	2	13	6	2304.83	0.674285	0.652699	0.611092	0.400941	0.34615	0.305487	1	298	295	293	15	10	5	15	10	5	(317L, 1131L, 330L, 1137L)	(323.1714285714286, 1133.5714285714287)	0.972723	6.67558	1	0.448718	137	1.19832	27.1066
7	369	1	SP	1	18	10	2	5	6	2282.72	0.668591	0.648899	0.621638	0.366684	0.336003	0.311448	1	157	154	152	130	127	125	130	127	125	(343L, 989L, 348L, 995L)	(345.27777777777777, 991.6666666666666)	0.777259	4.78731	1	0.6	160	0.570517	13.8995
7	369	1	SP	1	49	10	2	10	9	2265.31	0.650732	0.619674	0.589228	0.416821	0.379837	0.339522	1	50	45	42	206	203	201	206	203	201	(358L, 879L, 368L, 888L)	(362.6938775510204, 882.9795918367347)	0.91123	7.89865	1	0.544444	178	-0.732825	28.1421
7	369	1	SP	1	10	10	2	4	4	2266.7	0.640499	0.621939	0.588495	0.377679	0.347807	0.319232	1	92	90	89	181	179	178	181	179	178	(360L, 926L, 364L, 930L)	(361.3, 927.7)	0.616441	3.56825	1	0.625	182	-0.785398	9.07107
7	369	1	SP	1	16	10	2	4	5	2231.62	0.664443	0.653181	0.623904	0.415375	0.381338	0.328125	1	236	233	232	106	103	102	106	103	102	(395L, 1069L, 399L, 1074L)	(396.375, 1070.8125)	0.62446	4.51352	1	0.8	212	-0.311822	10.2426
7	369	1	SP	1	82	10	2	13	13	2224.6	0.662645	0.63293	0.598834	0.325222	0.295489	0.263656	1	364	357	352	12	7	5	12	7	5	(397L, 1189L, 410L, 1202L)	(403.4024390243902, 1194.719512195122)	0.901789	10.2179	1	0.485207	216	-0.89762	42.799
7	369	1	SP	1	56	10	2	13	12	2182.32	0.665817	0.645395	0.605696	0.342969	0.299604	0.269783	1	394	388	383	10	7	5	10	7	5	(440L, 1219L, 453L, 1231L)	(445.67857142857144, 1224.107142857143)	0.965952	8.44402	1	0.358974	265	-0.801773	35.4558
7	369	1	SP	1	28	10	2	6	6	2065.29	0.652677	0.628986	0.596779	0.348437	0.310011	0.275042	1	445	442	440	13	9	7	13	9	7	(560L, 1274L, 566L, 1280L)	(562.7142857142857, 1276.642857142857)	0.46032	5.97082	1	0.777778	322	1.12053	17.0711
[truncated: 99,237 more rows]

## Sheet: lesion classess_pivot_table
Count of lesion_class	Column Labels
Row Labels	1	2	3	(blank)	Grand Total
364	5	381	10		396
366	5	412	12		429
369	11	652	12		675
370	1	235	9		245
371	5	523	5		533
[truncated: 457 more rows]
